# Supplementary material for: Differential genomics and transcriptomics between tyrosine kinase inhibitor-sensitive and -resistant BCR-ABL-dependent chronic myeloid leukemia
Source: Oncotarget. 2018 Jul 13;9(54):30385–418. doi: 10.18632/oncotarget.25752 (PMC6084383; doi:10.18632/oncotarget.25752)
Supplement: Supplementary file 2 [file oncotarget-09-30385-s002.xlsx]

## Sheet: Supplementary Table 1-HTA CML a
Supplementary Table 1:Catalogue of differentially expressed gene with (< or > 2 fold; p=0.01; default FDR p-value) with significant fold change (linear) considering only on the basis of NM IDs in all CML versus control samples (XLSX).
#%result_name=CML vs Control
#%array_type=HTA-2_0
#%annotation=HTA-2_0.na36.hg19.transcript.csv
#%comparison=CML vs Control
ID	CML Avg (log2)	Control Avg (log2)	Fold Change	P-val	FDR P-val	Gene Symbol	Description	Group	mRNA Accession
TC03000154.hg.1	5.31	7.2	-3.71	2.41e-07	0.0041	ZNF860	zinc finger protein 860	Coding	NM_001137674; ENST00000360311; ENST00000489408; OTTHUMT00000341957; OTTHUMT00000341958; uc011axg.2; uc021wuv.1
TC17001340.hg.1	6.62	8.08	-2.76	9.3e-07	0.0116	OMG	oligodendrocyte myelin glycoprotein	Coding	NM_002544; ENST00000247271; BC018050; OTTHUMT00000256350; uc002hgj.3; uc021tuj.1
TC01003546.hg.1	8.57	9.7	-2.19	3.87e-06	0.0182	KIAA0040	KIAA0040	Coding	NM_001162893; NM_001162894; NM_001162895; NM_014656; ENST00000423313; OTTHUMT00000084419; OTTHUMT00000084420; uc001gkn.3; uc001gko.3; uc009wws.2; uc010pmy.1
TC01003366.hg.1	5.34	7.8	-5.5	5.53e-06	0.0196	FCRL2	Fc receptor-like 2	Coding	NM_030764; ENST00000361516; ENST00000368181; ENST00000469986; AF390037; AK301113; AK303549; BC129836; OTTHUMT00000051408; OTTHUMT00000051409; OTTHUMT00000051410; OTTHUMT00000051411; OTTHUMT00000352447; uc001frd.2; uc001fre.2; uc010phz.1; uc010pia.1; ENST00000292389; ENST00000392274; uc009wsp.2
TC02001152.hg.1	4.81	6.17	-2.58	7.3e-06	0.02	PLCL1	phospholipase C-like 1	Coding	NM_006226; ENST00000428675; ENST00000437704; AK127514; BC101531; BC111985; OTTHUMT00000256113; OTTHUMT00000340210; uc002uuv.4; uc010fsp.3
TC01003406.hg.1	6.04	8.53	-5.61	7.42e-06	0.02	SLAMF1	signaling lymphocytic activation molecule family member 1	Coding	NM_003037; ENST00000235739; ENST00000302035; ENST00000494463; ENST00000538290; AK304237; BC132792; BC144498; BC144499; OTTHUMT00000060454; OTTHUMT00000060456; uc001fwl.4; uc010pjk.2; uc010pjl.2; uc010pjm.2; ENST00000355199; ENST00000392208; OTTHUMT00000060455; uc001fwm.3
TC01003367.hg.1	7.55	10.59	-8.24	9.44e-06	0.0216	FCRL1	Fc receptor-like 1	Coding	NM_001159397; NM_001159398; NM_052938; ENST00000358292; ENST00000368176; ENST00000489998; ENST00000491942; AL833674; BC021274; BC033690; OTTHUMT00000051401; OTTHUMT00000051402; OTTHUMT00000051403; OTTHUMT00000051405; OTTHUMT00000051406; OTTHUMT00000051407; OTTHUMT00000058228; OTTHUMT00000058229; uc001frf.3; uc001frg.3; uc001frh.3; uc001fri.3; uc001frj.3
TC08000184.hg.1	7.32	8.45	-2.19	1.11e-05	0.0234	CHMP7	charged multivesicular body protein 7	Coding	NM_152272; ENST00000313219; ENST00000397677; ENST00000520102; AK296592; AL832313; BC019110; BC042050; OTTHUMT00000254717; OTTHUMT00000375456; OTTHUMT00000375457; OTTHUMT00000375458; OTTHUMT00000375459; OTTHUMT00000375460; OTTHUMT00000375461; OTTHUMT00000375462; OTTHUMT00000375463; uc003xdc.2; uc003xde.2; uc011kzs.1; uc003xdd.2
TC06000712.hg.1	5.39	6.47	-2.12	1.89e-05	0.0284	COL19A1	collagen, type XIX, alpha 1	Coding	NM_001858; ENST00000476656; BC113362; BC113364; L12347; OTTHUMT00000041127; OTTHUMT00000041128; OTTHUMT00000041129; OTTHUMT00000041130; OTTHUMT00000313652; uc003pfc.1; uc010kam.2; ENST00000322773; ENST00000393333; ENST00000393344; OTTHUMT00000313651
TC06001269.hg.1	6.09	8.04	-3.87	2.9e-05	0.0344	MAK	male germ cell-associated kinase	Coding	NM_001242385; NM_001242957; NM_005906; ENST00000313243; ENST00000354489; ENST00000474039; ENST00000536370; ENST00000538030; AK097831; AK314408; BC039825; OTTHUMT00000039841; OTTHUMT00000039842; uc003mzm.3; uc010jot.3; uc010jou.3; uc010jov.2; uc021ylk.1; uc021yll.1; uc021ylm.1
TC14000471.hg.1	8.21	12.09	-14.73	3.01e-05	0.0344	FOS	FBJ murine osteosarcoma viral oncogene homolog	Coding	NM_005252; ENST00000303562; ENST00000535987; ENST00000554617; ENST00000555242; ENST00000555347; ENST00000555686; ENST00000556324; AK290907; AK298659; BC004490; uc001xrn.3; uc010asi.3; uc010tva.2
TC12000495.hg.1	9.95	11.77	-3.54	3.09e-05	0.0344	DGKA	diacylglycerol kinase alpha	Coding	NM_001345; NM_201444; NM_201445; NM_201554; ENST00000331886; ENST00000394147; ENST00000549323; ENST00000551156; AF064770; AF064771; AK122973; AK307685; AK309939; AK310600; AY930112; BC023523; BC031870; uc001sih.1; uc001sii.1; uc001sij.3; uc001sik.3; uc001sil.3; uc001sim.3; uc001sin.3; uc001sio.3; uc009zoc.1; uc009zod.1; uc009zoe.1; uc009zof.3
TC12001620.hg.1	10.83	12.07	-2.35	3.13e-05	0.0344	STAT6	signal transducer and activator of transcription 6, interleukin-4 induced	Coding	NM_001178078; NM_001178079; NM_001178080; NM_001178081; NM_003153; NR_033659; ENST00000300134; ENST00000454075; ENST00000537215; ENST00000538913; ENST00000543873; ENST00000556155; AK308751; BC075852; uc001sna.3; uc009zpe.3; uc009zpf.3; uc009zpg.3; uc010srb.2; uc010src.2; uc010srd.2; ENST00000535201; ENST00000542516; ENST00000542721
TC20000555.hg.1	6.08	7.54	-2.75	3.38e-05	0.0362	SIRPG	signal-regulatory protein gamma	Coding	NM_001039508; NM_018556; NM_080816; ENST00000216927; ENST00000303415; ENST00000344103; ENST00000381580; ENST00000381583; ENST00000478145; BC064532; OTTHUMT00000077562; OTTHUMT00000077563; OTTHUMT00000077564; OTTHUMT00000077565; OTTHUMT00000077566; OTTHUMT00000290132; uc002wfm.1; uc002wfn.1; uc002wfo.1
TC11000654.hg.1	8.47	9.58	-2.16	3.5e-05	0.0364	PACS1	phosphofurin acidic cluster sorting protein 1	Coding	NM_018026; ENST00000320580; ENST00000524815; ENST00000529757; AK098336; AK293966; BC010096; BC052577; uc001ogz.1; uc001oha.2; uc010rou.2
TC19001116.hg.1	6.36	7.64	-2.44	3.83e-05	0.0372	FCER2	Fc fragment of IgE, low affinity II, receptor for (CD23)	Coding	NM_001207019; NM_001220500; NM_002002; ENST00000346664; ENST00000360067; AK310707; BC014108; BC062591; BC064417; uc002mhm.2; uc002mhn.3; uc010dvo.2; uc021unx.1; uc010xjt.2
TC03000149.hg.1	11.49	13.17	-3.22	3.86e-05	0.0372	TGFBR2	transforming growth factor beta receptor II	Coding	NM_001024847; NM_003242; ENST00000295754; ENST00000359013; OTTHUMT00000252994; OTTHUMT00000341418; uc003cen.3; uc003ceo.3; ENST00000383765; ENST00000439925; uc021wut.1
TC06000097.hg.1	5.99	7.34	-2.55	4.93e-05	0.043	RNF182	ring finger protein 182	Coding	NM_001165032; NM_001165033; NM_001165034; NM_152737; ENST00000488300; ENST00000537388; ENST00000537663; ENST00000544682; BC030666; BC050030; OTTHUMT00000039911; OTTHUMT00000039912; OTTHUMT00000039913; OTTHUMT00000356080; OTTHUMT00000356081; uc003nbe.3; uc003nbf.3; uc003nbg.3; uc021ylw.1; uc021ylx.1; uc021yly.1
TC07000704.hg.1	5.78	7.59	-3.5	6.91e-05	0.0549	LRRN3	leucine rich repeat neuronal 3	Coding	NM_001099658; NM_001099660; NM_018334; ENST00000308478; ENST00000422987; ENST00000451085; ENST00000464835; BC035133; OTTHUMT00000338170; OTTHUMT00000338171; OTTHUMT00000338172; OTTHUMT00000338173; uc003vfs.4; uc003vft.4; uc003vfu.4; uc022akc.1
TC6_dbb_hap3000184.hg.1	7.69	8.72	-2.05	7.11e-05	0.055	PSMB8	proteasome subunit beta 8	Coding	NM_004159; NM_148919; AK300962; BC001114; OTTHUMT00000310473; OTTHUMT00000310474; OTTHUMT00000310475; OTTHUMT00000310476; OTTHUMT00000310477; U17496; uc011gkn.2; uc011gko.2; uc011gkp.2; uc011gkq.2
TC03001649.hg.1	6.3	9.52	-9.28	7.74e-05	0.0562	BTLA	B and T lymphocyte associated	Coding	NM_001085357; NM_181780; ENST00000334529; ENST00000383680; ENST00000474965; BC107091; OTTHUMT00000354101; OTTHUMT00000354102; OTTHUMT00000354103; OTTHUMT00000354104; uc003dza.4; uc003dzb.4
TC6_apd_hap1000104.hg.1	7.61	8.63	-2.03	9.16e-05	0.0585	PSMB8	proteasome subunit beta 8	Coding	NM_004159; NM_148919; AK300962; BC001114; OTTHUMT00000309530; OTTHUMT00000309531; OTTHUMT00000309532; OTTHUMT00000309533; OTTHUMT00000309534; uc011eru.2; uc011erv.2; uc011erw.2
TC06001573.hg.1	7.6	8.62	-2.03	9.62e-05	0.0585	PSMB8	proteasome subunit beta 8	Coding	NM_004159; NM_148919; ENST00000374881; ENST00000374882; ENST00000395339; AK300962; BC001114; OTTHUMT00000076617; OTTHUMT00000076618; OTTHUMT00000276207; OTTHUMT00000276208; OTTHUMT00000276209; uc003oce.3; uc003ocf.3; uc011dqh.2
TC6_cox_hap2000198.hg.1	7.6	8.62	-2.03	9.62e-05	0.0585	PSMB8	proteasome subunit beta 8	Coding	NM_004159; NM_148919; AK300962; BC001114; OTTHUMT00000077348; OTTHUMT00000077349; OTTHUMT00000315160; OTTHUMT00000315161; OTTHUMT00000315162; uc011fof.2; uc011fog.2; uc011foh.2
TC6_mann_hap4000166.hg.1	7.6	8.62	-2.03	9.62e-05	0.0585	PSMB8	proteasome subunit beta 8	Coding	NM_004159; NM_148919; AK300962; BC001114; OTTHUMT00000311514; OTTHUMT00000311515; OTTHUMT00000311516; OTTHUMT00000311517; OTTHUMT00000311518; uc011hey.2; uc011hez.2; uc011hfa.2
TC6_qbl_hap6000186.hg.1	7.6	8.62	-2.03	9.62e-05	0.0585	PSMB8	proteasome subunit beta 8	Coding	NM_004159; NM_148919; AK300962; BC001114; OTTHUMT00000035744; OTTHUMT00000035745; OTTHUMT00000314518; OTTHUMT00000314519; OTTHUMT00000314520; uc011ixr.2; uc011ixs.2; uc011ixt.2
TC6_mcf_hap5000173.hg.1	7.65	8.67	-2.03	9.69e-05	0.0585	PSMB8	proteasome subunit beta 8	Coding	NM_004159; NM_148919; AK300962; BC001114; OTTHUMT00000312526; OTTHUMT00000312527; OTTHUMT00000312528; OTTHUMT00000312529; OTTHUMT00000312530; uc011iah.2; uc011iai.2; uc011iaj.2
TC0X000346.hg.1	5.83	7.12	-2.44	0.0001	0.0585	FAAH2	fatty acid amide hydrolase 2	Coding	NM_174912; ENST00000374900; ENST00000491179; BC073922; OTTHUMT00000056919; OTTHUMT00000056920; OTTHUMT00000056921; uc004dvc.3
TC0X000529.hg.1	6.04	8.15	-4.33	0.0001	0.0609	VSIG1	V-set and immunoglobulin domain containing 1	Coding	NM_001170553; NM_182607; ENST00000217957; ENST00000415430; ENST00000485533; BC043216; OTTHUMT00000057858; OTTHUMT00000057859; OTTHUMT00000317788; OTTHUMT00000317789; uc004eno.3; uc011msk.2
TC6_dbb_hap3000241.hg.1	5.69	7.04	-2.55	0.0001	0.0609	HLA-DOB	major histocompatibility complex, class II, DO beta	Coding	NM_002120; AK316197; BC006097; OTTHUMT00000310451; OTTHUMT00000310452; OTTHUMT00000310453; OTTHUMT00000310454; uc011gkh.2; uc011gkj.1
TC06004125.hg.1	5.97	7.27	-2.46	0.0001	0.0674	HLA-DOB	major histocompatibility complex, class II, DO beta	Coding	NM_002120; ENST00000438763; AK316197; BC006097; OTTHUMT00000076439; OTTHUMT00000076440; OTTHUMT00000276177; OTTHUMT00000276178; uc003oca.3; uc011dqg.1
TC18000042.hg.1	12.31	13.31	-2.01	0.0002	0.0691	ANKRD12	ankyrin repeat domain 12	Coding	NM_001083625; NM_001204056; NM_015208; ENST00000262126; ENST00000359158; ENST00000383440; ENST00000400020; ENST00000540578; ENST00000546007; AB075493; BC057225; OTTHUMT00000254478; uc002knv.3; uc002knw.3; uc002knx.3; uc010dkx.1; uc010wzn.2
TC6_apd_hap1000129.hg.1	5.98	7.25	-2.42	0.0002	0.0691	HLA-DOB	major histocompatibility complex, class II, DO beta	Coding	NM_002120; AK316197; BC006097; OTTHUMT00000309518; OTTHUMT00000309519; OTTHUMT00000309520; OTTHUMT00000309521; uc011ero.2; uc011erq.1
TC6_ssto_hap7000212.hg.1	5.98	7.25	-2.42	0.0002	0.0691	HLA-DOB	major histocompatibility complex, class II, DO beta	Coding	NM_002120; AK316197; BC006097; OTTHUMT00000276185; OTTHUMT00000315636; OTTHUMT00000315637; OTTHUMT00000315638; uc011jsv.2; uc011jsx.1
TC03001521.hg.1	9.71	8.62	2.12	0.0002	0.0712	THOC7	THO complex 7	Coding	NM_025075; ENST00000295899; ENST00000498422; AF104914; BC065012; OTTHUMT00000352096; OTTHUMT00000352097; OTTHUMT00000352098; OTTHUMT00000352099; OTTHUMT00000352100; OTTHUMT00000352101; OTTHUMT00000352102; uc003dlt.4; uc003dlu.4
TC02005048.hg.1	5.52	7.15	-3.1	0.0002	0.0718	CCDC141	coiled-coil domain containing 141	Coding	NM_173648; ENST00000409284; ENST00000420890; ENST00000480419; AL832777; BC115378; OTTHUMT00000255784; OTTHUMT00000335872; OTTHUMT00000335873; OTTHUMT00000335874; OTTHUMT00000335875; OTTHUMT00000335914; OTTHUMT00000335915; uc002une.2; uc002unf.1; uc002ung.3; ENST00000295723
TC02001199.hg.1	6.3	9.16	-7.23	0.0002	0.0722	CD28	CD28 molecule	Coding	NM_001243077; NM_001243078; NM_006139; ENST00000324106; ENST00000374481; ENST00000458610; AF222343; AJ295273; BC093698; BC112085; OTTHUMT00000256366; OTTHUMT00000336359; uc002vag.1; uc002vah.4; uc002vaj.4; uc010ftx.3; uc010zio.2; ENST00000374478
TC6_cox_hap2000256.hg.1	6.02	7.28	-2.4	0.0002	0.0722	HLA-DOB	major histocompatibility complex, class II, DO beta	Coding	NM_002120; AK316197; BC006097; OTTHUMT00000077179; OTTHUMT00000315187; OTTHUMT00000315188; OTTHUMT00000315189; uc011fnz.2; uc011fob.1
TC6_apd_hap1000047.hg.1	7.47	9.36	-3.71	0.0002	0.0764	HLA-DQA2	major histocompatibility complex, class II, DQ alpha 2	Coding	NM_020056; OTTHUMT00000309516; uc011erk.2
TC6_mcf_hap5000224.hg.1	5.93	7.17	-2.36	0.0002	0.0769	HLA-DOB	major histocompatibility complex, class II, DO beta	Coding	NM_002120; AK316197; BC006097; OTTHUMT00000312504; OTTHUMT00000312505; OTTHUMT00000312506; OTTHUMT00000312507; uc011iab.2; uc011iad.1
TC14001253.hg.1	8.44	10.94	-5.62	0.0002	0.0778	ZFP36L1	ZFP36 ring finger protein-like 1	Coding	NM_001244698; NM_001244701; NM_004926; ENST00000336440; ENST00000439696; ENST00000555997; BC018340; uc001xkh.2; uc001xki.2; uc021rve.1; ENST00000435246
TC11001384.hg.1	5.29	6.32	-2.04	0.0002	0.0778	RIC3	RIC3 acetylcholine receptor chaperone	Coding	NM_001135109; NM_001206671; NM_001206672; NM_024557; NR_045405; ENST00000309737; ENST00000335425; ENST00000343202; ENST00000419822; ENST00000425599; ENST00000530060; AK021670; AK293933; AY326436; BC022455; BX647514; uc001mgb.2; uc001mgc.2; uc001mgd.2; uc001mge.2; uc001mgf.4; uc009yfm.2; uc009yfn.2; uc010rbl.1; uc010rbm.1; ENST00000396677; ENST00000539720; ENST00000543346
TC02001644.hg.1	11.45	10.03	2.68	0.0003	0.0846	SF3B6	splicing factor 3b subunit 6	Coding	NM_016047; ENST00000233468; AK311118; BC015463; OTTHUMT00000246826; OTTHUMT00000324312; uc002rev.3; uc010eyb.3
TC04001516.hg.1	10.86	6.04	28.31	0.0003	0.0852	CCNA2	cyclin A2	Coding	NM_001237; ENST00000274026; BC104783; OTTHUMT00000256712; uc003iec.4
TC05002066.hg.1	10.6	13.76	-8.92	0.0003	0.0852	DUSP1	dual specificity phosphatase 1	Coding	NM_004417; ENST00000239223; AK316321; BC022463; OTTHUMT00000252943; uc003mbv.2; ENST00000434080; ENST00000457103; AK127679; uc003mbu.2; uc021yhu.1
TC11002153.hg.1	6.22	7.67	-2.73	0.0003	0.0852	RAB30	RAB30, member RAS oncogene family	Coding	NM_014488; ENST00000260056; ENST00000525117; ENST00000527633; ENST00000532548; ENST00000533486; ENST00000534141; AK291376; AK310082; AK312323; BC014213; BX641138; uc001ozu.3; uc001ozv.3; uc009yve.3; uc009yvg.1; uc010rst.2
TC02002538.hg.1	11.19	12.27	-2.11	0.0003	0.0864	CIR1	corepressor interacting with RBPJ, 1	Coding	NM_004882; ENST00000342016; BC015040; BC046098; OTTHUMT00000255460; OTTHUMT00000334123; OTTHUMT00000334124; OTTHUMT00000334125; OTTHUMT00000334126; uc002uim.3; uc002uin.3; OTTHUMT00000255458; OTTHUMT00000255459; OTTHUMT00000334127
TC01003767.hg.1	7.64	11.57	-15.19	0.0003	0.0878	FCMR	Fc fragment of IgM receptor	Coding	NM_001142473; NM_001193338; NM_005449; ENST00000367091; ENST00000442471; ENST00000528654; AK297053; BC006401; OTTHUMT00000088677; OTTHUMT00000088678; OTTHUMT00000088967; ENST00000420007; uc001hey.3; uc010prz.2; uc010psa.2; uc021pif.1
TC12000080.hg.1	7.56	9.56	-4.01	0.0003	0.0878	CD27	CD27 molecule	Coding	NM_001242; ENST00000266557; ENST00000541233; BC012160; uc001qod.3
TC21000128.hg.1	11.51	12.69	-2.27	0.0003	0.0878	IFNAR1	interferon (alpha, beta and omega) receptor 1	Coding	NM_000629; ENST00000270139; ENST00000493503; AK298051; BC021825; OTTHUMT00000139823; OTTHUMT00000267942; OTTHUMT00000315813; uc002yrn.3; uc011adv.2; ENST00000416947; ENST00000442357
TC07001003.hg.1	10.2	13.67	-11.03	0.0003	0.0881	GIMAP7	GTPase, IMAP family member 7	Coding	NM_153236; ENST00000313543; BC027613; OTTHUMT00000349277; uc003whk.3; uc022apu.1
TC01002870.hg.1	6.01	7.52	-2.86	0.0004	0.0885	FAM69A	family with sequence similarity 69, member A	Coding	NM_001006605; NM_001252269; NM_001252270; NM_001252271; NM_001252273; ENST00000370310; AK303700; BC070342; OTTHUMT00000030046; uc001dpc.3; uc001dpg.3; uc010otg.2; uc021opu.1; uc021opv.1; uc021opw.1; ENST00000401027
TC05000243.hg.1	11.83	12.99	-2.24	0.0004	0.0898	MAP3K1	mitogen-activated protein kinase kinase kinase 1, E3 ubiquitin protein ligase	Coding	NM_005921; ENST00000399503; ENST00000469188; OTTHUMT00000132309; OTTHUMT00000132310; uc003jqw.4
TC01003392.hg.1	10.59	11.65	-2.1	0.0004	0.09	TAGLN2	transgelin 2	Coding	NM_003564; ENST00000320307; ENST00000368096; ENST00000368097; ENST00000478033; AK298654; BC002616; BC009357; OTTHUMT00000059105; OTTHUMT00000059106; OTTHUMT00000059107; OTTHUMT00000059108; OTTHUMT00000097640; uc001fun.1; uc010piy.1
TC10000886.hg.1	7.03	8.73	-3.25	0.0004	0.09	PLEKHA1	pleckstrin homology domain containing, family A (phosphoinositide binding specific) member 1	Coding	NM_001001974; NM_001195608; NM_021622; ENST00000368988; ENST00000368989; ENST00000368990; ENST00000433307; ENST00000481451; BC001136; BC041654; BC042458; OTTHUMT00000050783; OTTHUMT00000050787; OTTHUMT00000050788; OTTHUMT00000050789; OTTHUMT00000050790; OTTHUMT00000109728; uc001lge.2; uc001lgf.2; uc001lgg.2; ENST00000538022; OTTHUMT00000050784; OTTHUMT00000050785; OTTHUMT00000050791; uc021qae.1
TC06001946.hg.1	6.79	9.17	-5.22	0.0004	0.09	BACH2	BTB and CNC homology 1, basic leucine zipper transcription factor 2	Coding	NM_001170794; NM_021813; ENST00000257749; ENST00000343122; ENST00000470301; ENST00000537989; AK309526; OTTHUMT00000041520; OTTHUMT00000041521; OTTHUMT00000041522; OTTHUMT00000041523; OTTHUMT00000041524; OTTHUMT00000041525; OTTHUMT00000041526; OTTHUMT00000041527; OTTHUMT00000041528; uc003pnw.3; uc010kch.3; uc011eab.2
TC01003745.hg.1	6.66	8.83	-4.5	0.0004	0.09	NUAK2	NUAK family, SNF1-like kinase, 2	Coding	NM_030952; ENST00000367157; AK309520; BC017306; OTTHUMT00000090390; uc001hce.3; uc009xbj.1
TC20000198.hg.1	10.29	7.18	8.6	0.0004	0.091	TPX2	TPX2, microtubule-associated	Coding	NM_012112; ENST00000300403; ENST00000340513; AF287265; BC004136; BC020207; OTTHUMT00000078569; OTTHUMT00000078570; uc002wwp.1; uc010gdv.1
TC22000280.hg.1	9.58	11.18	-3.04	0.0004	0.0931	CYTH4	cytohesin 4	Coding	NM_013385; ENST00000248901; ENST00000402997; ENST00000405206; ENST00000439667; AK024428; AK304453; BC017780; BC041161; OTTHUMT00000318917; OTTHUMT00000318918; OTTHUMT00000318920; OTTHUMT00000318922; OTTHUMT00000318923; OTTHUMT00000318924; OTTHUMT00000318925; OTTHUMT00000318926; OTTHUMT00000318927; OTTHUMT00000318929; OTTHUMT00000318930; uc003ard.4; uc003are.2; uc003arf.3; uc011amw.2; ENST00000404…
TC6_dbb_hap3000087.hg.1	7.06	8.54	-2.78	0.0004	0.0932	HLA-DQA2	major histocompatibility complex, class II, DQ alpha 2	Coding	NM_020056; OTTHUMT00000310448; uc011gke.2
TC06002058.hg.1	7.99	9.12	-2.19	0.0005	0.097	CEP85L	centrosomal protein 85kDa-like	Coding	NM_001042475; NM_001178035; NM_206921; ENST00000360290; ENST00000368488; ENST00000368491; ENST00000392500; ENST00000419517; ENST00000472713; AK302591; AY313778; BC110835; OTTHUMT00000041996; OTTHUMT00000041997; OTTHUMT00000041998; OTTHUMT00000041999; OTTHUMT00000042000; OTTHUMT00000042001; OTTHUMT00000312869; OTTHUMT00000312870; OTTHUMT00000312871; OTTHUMT00000348135; uc003pxz.2; uc003pya.2; uc00…
TC13000644.hg.1	7.11	8.87	-3.37	0.0005	0.097	KIAA0226L	KIAA0226-like	Coding	NM_025113; ENST00000378781; ENST00000378784; ENST00000378787; ENST00000378797; ENST00000389908; ENST00000409879; ENST00000429979; AK025215; AK125750; AK125950; AK293034; AK300183; AK307854; AK310264; BC043488; OTTHUMT00000044805; OTTHUMT00000044807; OTTHUMT00000044809; OTTHUMT00000044810; OTTHUMT00000044811; OTTHUMT00000044812; OTTHUMT00000044813; OTTHUMT00000044814; OTTHUMT00000335435; uc001vbe.…
TC6_cox_hap2000094.hg.1	7.32	9.21	-3.7	0.0005	0.097	HLA-DQA2	major histocompatibility complex, class II, DQ alpha 2	Coding	NM_020056; OTTHUMT00000076821; uc011fnw.2
TC05000521.hg.1	6.74	9.18	-5.41	0.0005	0.0976	CAMK4	calcium/calmodulin-dependent protein kinase IV	Coding	NM_001744; ENST00000282356; ENST00000512453; ENST00000512890; AK311662; AL833368; BC025687; OTTHUMT00000250719; OTTHUMT00000370726; OTTHUMT00000370727; OTTHUMT00000370728; OTTHUMT00000370729; OTTHUMT00000370730; OTTHUMT00000370731; OTTHUMT00000370732; OTTHUMT00000370733; OTTHUMT00000370734; OTTHUMT00000370735; OTTHUMT00000370736; OTTHUMT00000370737; uc003kpf.3; uc003kpg.3; uc010jbv.3
TC12001472.hg.1	10.46	11.54	-2.11	0.0005	0.0976	TUBA1A	tubulin, alpha 1a	Coding	NM_006009; ENST00000295766; ENST00000301071; ENST00000546918; ENST00000550767; AK289483; BC006468; BC050637; ENST00000548405; ENST00000552250; ENST00000552597; uc001rtp.3; uc009zlf.3
TC03000579.hg.1	6.59	8.36	-3.4	0.0005	0.0976	SIDT1	SID1 transmembrane family, member 1	Coding	NM_017699; ENST00000264852; ENST00000393830; ENST00000463226; AK295938; AK303385; BC117222; BC143776; BC143778; OTTHUMT00000317564; OTTHUMT00000317565; OTTHUMT00000317566; OTTHUMT00000317567; OTTHUMT00000317568; OTTHUMT00000317569; OTTHUMT00000354206; OTTHUMT00000354207; OTTHUMT00000354231; OTTHUMT00000354232; OTTHUMT00000354234; uc003eak.3; uc011bif.1; uc011big.2; uc011bii.2; uc021xcq.1; uc021xc…
TC12002078.hg.1	7.5	10.68	-9.09	0.0005	0.0976	HCAR2	hydroxycarboxylic acid receptor 2	Coding	NM_177551; ENST00000328880; BC027965; BC056419; OTTHUMT00000370202; uc001ucx.1; ENST00000536970
TC01002421.hg.1	7.81	8.96	-2.21	0.0005	0.0976	PTAFR	platelet-activating factor receptor	Coding	NM_000952; NM_001164721; NM_001164722; NM_001164723; ENST00000305392; ENST00000373857; ENST00000539896; BC013816; BC063000; OTTHUMT00000011258; OTTHUMT00000011259; uc001bpl.3; uc001bpm.4; uc009vte.3; uc021ojz.1; uc021oka.1
TC17001111.hg.1	8.02	9.03	-2.02	0.0005	0.0976	CTC1	CTS telomere maintenance complex component 1	Coding	NM_025099; ENST00000315684; ENST00000449476; AL831955; BC111783; uc002gkq.4; uc010cnv.3
TC02002539.hg.1	7.89	10.36	-5.54	0.0005	0.0976	GPR155	G protein-coupled receptor 155	Coding	NM_001033045; NM_152529; ENST00000295500; ENST00000392551; ENST00000392552; ENST00000459996; BC028730; BC035037; BC036681; OTTHUMT00000255455; OTTHUMT00000255456; OTTHUMT00000255457; OTTHUMT00000334121; OTTHUMT00000334122; ENST00000510236; uc002uit.3; uc002uiu.3; uc002uiv.3; uc010fqs.3
TC04001092.hg.1	7.4	8.98	-2.99	0.0005	0.0976	SEL1L3	sel-1 suppressor of lin-12-like 3 (C. elegans)	Coding	NM_015187; ENST00000264868; ENST00000399878; ENST00000502949; ENST00000513364; BC041046; BC060867; OTTHUMT00000360259; OTTHUMT00000360260; OTTHUMT00000360261; OTTHUMT00000360263; OTTHUMT00000360264; OTTHUMT00000360265; OTTHUMT00000360266; OTTHUMT00000360267; OTTHUMT00000360268; OTTHUMT00000360269; OTTHUMT00000360270; OTTHUMT00000360271; OTTHUMT00000360272; uc003gru.4; uc003grv.3
TC17001716.hg.1	10.54	12.1	-2.95	0.0005	0.0976	TRIM25; MIR3614	tripartite motif containing 25; microRNA 3614	Coding	NM_005082; NR_037408; ENST00000316881; ENST00000537230; AK310720; BC016924; uc002iut.3; uc010dcj.3; uc021uaj.1
TC02005047.hg.1	6.33	8.17	-3.58	0.0005	0.0976	TTN	titin	Coding	NM_003319; NM_133378; NM_133379; NM_133432; NM_133437; ENST00000342175; ENST00000342992; ENST00000359218; ENST00000360870; ENST00000460472; AF321609; AF525413; AL832094; BC013396; BC107797; EF212153; EF212154; EF212155; EF212156; OTTHUMT00000335257; OTTHUMT00000335574; OTTHUMT00000335575; OTTHUMT00000335707; OTTHUMT00000335708; OTTHUMT00000335709; OTTHUMT00000335710; OTTHUMT00000335711; OTTHUMT00…
TC20000429.hg.1	7.31	9.28	-3.93	0.0005	0.0976	CASS4	Cas scaffolding protein family member 4	Coding	NM_001164114; NM_001164115; NM_001164116; NM_020356; ENST00000360314; ENST00000434344; BC027951; OTTHUMT00000079789; OTTHUMT00000079790; OTTHUMT00000079791; uc002xxp.2; uc002xxq.4; uc002xxr.2; uc010gio.2; uc010zze.1; ENST00000371336
TC20000303.hg.1	6.41	7.77	-2.55	0.0005	0.0976	PLCG1	phospholipase C, gamma 1	Coding	NM_002660; NM_182811; ENST00000244007; ENST00000373271; ENST00000461641; AK297370; AK309606; BC136466; BC144136; OTTHUMT00000080510; OTTHUMT00000080511; OTTHUMT00000080512; OTTHUMT00000080513; OTTHUMT00000080514; OTTHUMT00000268151; OTTHUMT00000268152; OTTHUMT00000268153; OTTHUMT00000268154; OTTHUMT00000268155; OTTHUMT00000276885; uc002xjo.1; uc002xjp.1; uc010ggf.3; uc010zwe.1
TC02005010.hg.1	9.41	10.49	-2.11	0.0005	0.0976	SP140L	SP140 nuclear body protein-like	Coding	NM_138402; ENST00000243810; ENST00000396563; ENST00000415673; ENST00000444636; ENST00000458341; BC004921; BC143624; OTTHUMT00000332264; OTTHUMT00000339077; OTTHUMT00000339079; OTTHUMT00000339080; OTTHUMT00000339081; OTTHUMT00000339082; OTTHUMT00000339084; OTTHUMT00000374538; uc010fxm.1; uc010fxn.2; uc010fxo.1
TC21000201.hg.1	6.32	7.89	-2.96	0.0006	0.0986	UBASH3A	ubiquitin associated and SH3 domain containing A	Coding	NM_001001895; NM_001243467; NM_018961; ENST00000291535; ENST00000319294; ENST00000398367; AK313367; BC028138; BC069357; BC069483; BC069511; OTTHUMT00000195382; OTTHUMT00000195383; OTTHUMT00000195384; OTTHUMT00000195385; uc002zbe.3; uc002zbf.3; uc010gpc.3; uc010gpd.3; uc010gpe.3; ENST00000450356
TC15001606.hg.1	7.75	9.18	-2.71	0.0006	0.0996	TLE3	transducin-like enhancer of split 3	Coding	NM_001105192; NM_005078; NM_020908; ENST00000317509; ENST00000440567; ENST00000451782; ENST00000539550; ENST00000557907; ENST00000557997; ENST00000558201; ENST00000558379; ENST00000558939; ENST00000559048; ENST00000559191; ENST00000559608; ENST00000559929; ENST00000560589; ENST00000560939; AK096779; AK298482; AY566265; AY583459; AY583460; BC041831; BC043247; uc002ask.2; uc002asl.2; uc002asm.2; uc…
TC01002990.hg.1	6.88	7.9	-2.03	0.0006	0.1021	FAM212B	family with sequence similarity 212, member B	Coding	NM_019099; NM_198926; ENST00000357260; ENST00000444059; ENST00000534365; BC031558; OTTHUMT00000033060; uc001ebo.2; uc001ebp.2
TC6_mann_hap4000078.hg.1	7.14	9.03	-3.72	0.0006	0.1036	HLA-DQA2	major histocompatibility complex, class II, DQ alpha 2	Coding	NM_020056; OTTHUMT00000311493; uc021zqi.1
TC01001685.hg.1	10.4	12.97	-5.94	0.0007	0.1081	BTG2	BTG family, member 2	Coding	NM_006763; ENST00000290551; BC105948; BC105949; OTTHUMT00000087168; OTTHUMT00000087169; uc001gzq.3
TC10000596.hg.1	8.94	10.55	-3.06	0.0007	0.1094	CCSER2	coiled-coil serine rich protein 2	Coding	NM_018999; ENST00000224756; ENST00000359979; ENST00000372088; ENST00000494144; ENST00000543283; AK098675; AK294321; AK298966; BC030528; OTTHUMT00000049131; OTTHUMT00000049132; OTTHUMT00000049133; OTTHUMT00000049134; OTTHUMT00000049135; OTTHUMT00000049136; OTTHUMT00000049137; OTTHUMT00000049138; uc001kdg.1; uc001kdh.1; uc010qmd.1; uc010qme.1; uc001kdi.1
TC06004106.hg.1	4.79	5.93	-2.2	0.0007	0.1122	CCR6	chemokine (C-C motif) receptor 6	Coding	NM_004367; NM_031409; ENST00000341935; ENST00000349984; ENST00000400926; BC037960; OTTHUMT00000043117; OTTHUMT00000043118; U68030; uc003qvm.4; uc003qvn.4; uc010kkm.3
TC02002745.hg.1	9.14	7.48	3.16	0.0007	0.115	BARD1	BRCA1 associated RING domain 1	Coding	NM_000465; ENST00000260947; ENST00000432456; ENST00000471787; AK301843; BC126426; JF790280; JF790281; JF790282; JF790283; JF790284; JF790285; JF790286; JF790287; OTTHUMT00000256602; OTTHUMT00000337100; OTTHUMT00000337101; OTTHUMT00000337102; OTTHUMT00000337103; OTTHUMT00000337104; OTTHUMT00000337105; OTTHUMT00000337106; uc002veu.2; uc010zjm.1; uc021vwc.1; uc021vwd.1; uc021vwe.1; uc021vwf.1; uc021…
TC02002670.hg.1	10.45	11.48	-2.05	0.0007	0.115	FAM126B	family with sequence similarity 126, member B	Coding	NM_173822; ENST00000418596; ENST00000485144; AK124184; AL832234; AL832346; BC039295; OTTHUMT00000256285; OTTHUMT00000336581; OTTHUMT00000336582; OTTHUMT00000336583; OTTHUMT00000336584; OTTHUMT00000336585; OTTHUMT00000336689; OTTHUMT00000336690; OTTHUMT00000336691; OTTHUMT00000336692; OTTHUMT00000336693; uc002uws.4; uc002uwu.3; uc002uwv.3; uc002uww.1
TC01003605.hg.1	11.3	12.86	-2.94	0.0008	0.1158	GLUL	glutamate-ammonia ligase	Coding	NM_001033044; NM_001033056; NM_002065; ENST00000311223; ENST00000331872; ENST00000339526; ENST00000417584; ENST00000491322; AK301600; BC010037; BC011700; BC011852; BC018992; BC031964; BC051726; OTTHUMT00000091043; OTTHUMT00000091044; OTTHUMT00000091045; OTTHUMT00000091046; OTTHUMT00000091047; OTTHUMT00000091048; OTTHUMT00000091049; OTTHUMT00000091050; OTTHUMT00000091051; OTTHUMT00000091052; uc001…
TC6_cox_hap2000195.hg.1	6.42	7.74	-2.49	0.0008	0.1194	HLA-DQB1	major histocompatibility complex, class II, DQ beta 1	Coding	NM_001243962; AK295255; AK304543; OTTHUMT00000076857; uc011fnt.2; uc011fnu.2; uc011fnv.2; OTTHUMT00000276141
TC6_qbl_hap6000183.hg.1	6.44	7.78	-2.53	0.0008	0.1194	HLA-DQB1	major histocompatibility complex, class II, DQ beta 1	Coding	NM_001243962; AK295255; AK304543; OTTHUMT00000035672; OTTHUMT00000035673; uc011ixi.2; uc011ixj.2; uc011ixk.2; OTTHUMT00000276138
TC01003624.hg.1	11.53	13.67	-4.42	0.0008	0.1194	FAM129A	family with sequence similarity 129, member A	Coding	NM_052966; ENST00000367511; ENST00000487074; AK095547; AK310557; AK311019; BC030531; OTTHUMT00000085786; OTTHUMT00000098698; OTTHUMT00000098699; OTTHUMT00000098700; OTTHUMT00000098701; uc001grb.1; uc001gra.3; uc009wyh.1; uc009wyi.1
TC02002478.hg.1	7.07	9.21	-4.41	0.0009	0.1223	DPP4	dipeptidyl-peptidase 4	Coding	NM_001935; ENST00000360534; ENST00000491591; AK314798; AY429532; AY429533; BC065265; OTTHUMT00000255079; OTTHUMT00000332715; OTTHUMT00000332716; OTTHUMT00000332717; OTTHUMT00000332718; OTTHUMT00000332719; OTTHUMT00000332720; OTTHUMT00000332721; OTTHUMT00000332723; OTTHUMT00000332724; uc002ubz.3; uc002uca.1; uc002ucb.1; uc010fpb.3
TC0X000666.hg.1	7.31	9.9	-6	0.0009	0.1224	CD40LG	CD40 ligand	Coding	NM_000074; ENST00000370628; ENST00000370629; AY197739; BC071754; BC074950; OTTHUMT00000058501; OTTHUMT00000058502; S66178; uc004faa.3; uc010nsd.3; uc010nse.1
TC05000401.hg.1	5.9	7.84	-3.84	0.0009	0.1231	RASGRF2	Ras protein-specific guanine nucleotide-releasing factor 2	Coding	NM_006909; ENST00000265080; ENST00000502677; AK094809; BC126112; BC143870; OTTHUMT00000239215; OTTHUMT00000369595; OTTHUMT00000369597; OTTHUMT00000369901; OTTHUMT00000369902; uc003kha.2; uc003khb.1; uc011ctn.2; OTTHUMT00000369596
TC19002611.hg.1	6.61	9.7	-8.55	0.0009	0.125	CD22	CD22 molecule	Coding	NM_001185099; NM_001185100; NM_001185101; NM_001771; ENST00000085219; ENST00000270311; ENST00000341773; ENST00000419549; ENST00000536635; ENST00000544992; AK301177; BC109306; uc002nzb.4; uc010edt.3; uc010edu.3; uc010edv.3; uc010xst.2; AB209170; uc010edx.3
TC11000510.hg.1	7.41	13.32	-60.35	0.0009	0.1271	MS4A1	membrane-spanning 4-domains, subfamily A, member 1	Coding	NM_021950; NM_152866; ENST00000345732; ENST00000389939; ENST00000528313; ENST00000532073; ENST00000534503; ENST00000534668; AK225630; AK292168; AK300025; AK310118; BC002807; uc001npp.3; uc001npq.3; uc009ymy.1; uc009ymz.3; uc009yna.3; uc010rlc.2
TC10001329.hg.1	12.54	13.55	-2.01	0.0009	0.1271	JMJD1C	jumonji domain containing 1C	Coding	NM_004241; NM_032776; ENST00000399262; ENST00000402544; ENST00000489372; ENST00000542921; AK024991; BC037981; BC067238; BC108649; BC126403; BC143722; BX537954; EF068222; OTTHUMT00000048249; OTTHUMT00000048250; OTTHUMT00000048251; OTTHUMT00000048252; OTTHUMT00000048253; OTTHUMT00000048254; OTTHUMT00000048258; OTTHUMT00000048259; uc001jmk.3; uc001jml.3; uc001jmm.3; uc001jmn.3; uc001jmo.3; uc001jmp.…
TC12000092.hg.1	7.54	8.76	-2.34	0.0009	0.1273	CD4	CD4 molecule	Coding	NM_000616; NM_001195014; NM_001195015; NM_001195016; NM_001195017; ENST00000011653; ENST00000538827; ENST00000541982; AK303968; AK310652; AK310687; AK311495; BC025782; uc001qqv.2; uc009zez.2; uc009zfa.2; uc009zfb.2; uc009zfc.2; uc010sfj.2; uc010sfk.2; uc010sfl.2; uc010sfm.1
TC01000311.hg.1	7.95	9.46	-2.85	0.001	0.1302	RCAN3	RCAN family member 3	Coding	NM_001251977; NM_001251978; NM_001251979; NM_001251980; NM_001251981; NM_001251982; NM_001251983; NM_001251984; NM_001251985; NM_013441; ENST00000374393; ENST00000374395; ENST00000412742; ENST00000436717; ENST00000538532; BC035854; OTTHUMT00000009176; OTTHUMT00000009177; OTTHUMT00000096577; uc001bjj.3; uc009vrd.3; uc009vre.3; uc009vrf.3; uc009vrg.3; uc021ojc.1; uc021ojd.1; uc021oje.1; uc021ojf.1;…
TC03000549.hg.1	7.92	10.49	-5.93	0.001	0.1304	TRAT1	T cell receptor associated transmembrane adaptor 1	Coding	NM_016388; ENST00000295756; ENST00000426646; ENST00000493604; AJ240085; BC025713; OTTHUMT00000353794; OTTHUMT00000353795; OTTHUMT00000353796; OTTHUMT00000353797; OTTHUMT00000353798; uc003dxi.1; uc010hpx.1
TC19000588.hg.1	6.52	10.67	-17.66	0.001	0.1304	CD79A	CD79a molecule, immunoglobulin-associated alpha	Coding	NM_001783; NM_021601; ENST00000221972; ENST00000444740; BC113731; uc002oru.3; uc002orv.3
TC01001045.hg.1	8.61	7.05	2.96	0.001	0.131	FAM72B	family with sequence similarity 72, member B	Coding	NM_001100910; ENST00000355228; ENST00000369390; ENST00000471903; BC046199; BC137546; uc001ein.4; uc009whp.3; ENST00000369392; OTTHUMT00000098437; OTTHUMT00000098438; OTTHUMT00000098439; OTTHUMT00000098440; OTTHUMT00000098441; OTTHUMT00000098442; OTTHUMT00000098443
TC06002091.hg.1	7.12	9.96	-7.17	0.001	0.131	THEMIS	thymocyte selection associated	Coding	NM_001010923; NM_001164685; NM_001164687; ENST00000368248; ENST00000368250; ENST00000537166; AK128377; BC130516; OTTHUMT00000042156; OTTHUMT00000042157; uc010kfa.3; uc010kfb.3; uc011ebt.2; uc021zfa.1; ENST00000543064
TC06002270.hg.1	11.43	13.26	-3.56	0.001	0.131	TAGAP	T-cell activation RhoGTPase activating protein	Coding	NM_054114; NM_138810; NM_152133; ENST00000326965; ENST00000338313; ENST00000367066; AK298686; BC111731; OTTHUMT00000042890; OTTHUMT00000042891; OTTHUMT00000042892; uc003qrz.3; uc003qsa.3; uc003qsb.3; ENST00000539071; uc011eft.2
TC11001812.hg.1	8.01	9.43	-2.68	0.001	0.1321	LPXN	leupaxin	Coding	NM_001143995; NM_004811; ENST00000395074; ENST00000528489; ENST00000528954; AK299264; AK301093; BC007490; BC019035; uc001nmw.3; uc009ymp.3; uc010rkj.2; uc010rkk.2; uc010rkl.2
TC12001415.hg.1	6.54	8.86	-4.98	0.001	0.1328	NELL2	neural EGFL like 2	Coding	NM_001145107; NM_001145108; NM_001145109; NM_001145110; NM_006159; ENST00000333837; ENST00000395487; ENST00000429094; ENST00000437801; ENST00000452445; ENST00000547172; ENST00000548826; ENST00000549027; ENST00000551601; AK056082; AK095637; AK297521; AK309825; BC020544; uc001rof.3; uc001rog.2; uc001roh.2; uc001roi.1; uc001roj.2; uc009zkd.2; uc010skz.1; uc010sla.1; uc010slb.1; ENST00000543684
TC6_dbb_hap3000210.hg.1	8.67	10.97	-4.92	0.0011	0.1337	HLA-DMA	major histocompatibility complex, class II, DM alpha	Coding	NM_006120; AK298081; BC011447; BC026279; OTTHUMT00000310603; OTTHUMT00000310604; OTTHUMT00000310605; OTTHUMT00000310606; OTTHUMT00000310607; OTTHUMT00000310608; OTTHUMT00000310609; OTTHUMT00000310610; OTTHUMT00000310611; OTTHUMT00000310612; uc011gle.1; uc011glf.1
TC6_apd_hap1000118.hg.1	8.72	11.07	-5.1	0.0011	0.1339	HLA-DMA	major histocompatibility complex, class II, DM alpha	Coding	NM_006120; AK298081; BC011447; BC026279; OTTHUMT00000309562; OTTHUMT00000309563; OTTHUMT00000309564; OTTHUMT00000309565; OTTHUMT00000309566; OTTHUMT00000309567; OTTHUMT00000309568; OTTHUMT00000309569; OTTHUMT00000309570; OTTHUMT00000309571; uc011esk.1; uc011esl.1
TC01003702.hg.1	7.42	5.99	2.7	0.0011	0.1349	UBE2T	ubiquitin conjugating enzyme E2T	Coding	NM_014176; ENST00000367274; BC004152; OTTHUMT00000099163; OTTHUMT00000099164; OTTHUMT00000099165; uc001gxx.4
TC04001137.hg.1	8.3	10.01	-3.28	0.0011	0.1349	RBM47	RNA binding motif protein 47	Coding	NM_001098634; NM_019027; ENST00000295971; ENST00000381793; ENST00000381795; ENST00000511902; ENST00000514014; ENST00000515809; AK304206; BC071585; BC126261; BX648404; OTTHUMT00000250456; OTTHUMT00000250457; OTTHUMT00000362028; OTTHUMT00000362029; OTTHUMT00000362030; OTTHUMT00000362031; OTTHUMT00000362032; OTTHUMT00000362033; OTTHUMT00000362034; OTTHUMT00000362035; OTTHUMT00000362036; OTTHUMT00000…
TC6_cox_hap2000233.hg.1	8.12	10.05	-3.79	0.0011	0.1349	HLA-DMA	major histocompatibility complex, class II, DM alpha	Coding	NM_006120; AK298081; BC011447; BC026279; OTTHUMT00000077020; OTTHUMT00000315163; OTTHUMT00000315164; OTTHUMT00000315165; OTTHUMT00000315166; OTTHUMT00000315167; OTTHUMT00000315168; OTTHUMT00000315169; OTTHUMT00000315170; OTTHUMT00000315171; uc011fov.1; uc011fow.1
TC6_mann_hap4000210.hg.1	8.12	10.05	-3.79	0.0011	0.1349	HLA-DMA	major histocompatibility complex, class II, DM alpha	Coding	NM_006120; AK298081; BC011447; BC026279; OTTHUMT00000311577; OTTHUMT00000311578; OTTHUMT00000311579; OTTHUMT00000311580; OTTHUMT00000311581; OTTHUMT00000311582; OTTHUMT00000311583; OTTHUMT00000311584; OTTHUMT00000311585; OTTHUMT00000311586; uc011hfo.1; uc011hfp.1
TC6_mcf_hap5000231.hg.1	8.12	10.05	-3.79	0.0011	0.1349	HLA-DMA	major histocompatibility complex, class II, DM alpha	Coding	NM_006120; AK298081; BC011447; BC026279; OTTHUMT00000312660; OTTHUMT00000312661; OTTHUMT00000312662; OTTHUMT00000312663; OTTHUMT00000312664; OTTHUMT00000312665; OTTHUMT00000312666; OTTHUMT00000312667; OTTHUMT00000312668; OTTHUMT00000312669; uc011iax.1; uc011iay.1
TC6_qbl_hap6000237.hg.1	8.12	10.05	-3.79	0.0011	0.1349	HLA-DMA	major histocompatibility complex, class II, DM alpha	Coding	NM_006120; AK298081; BC011447; BC026279; OTTHUMT00000035139; OTTHUMT00000314521; OTTHUMT00000314522; OTTHUMT00000314523; OTTHUMT00000314524; OTTHUMT00000314525; OTTHUMT00000314526; OTTHUMT00000314527; OTTHUMT00000314528; OTTHUMT00000314529; uc011iyh.1; uc011iyi.1
TC6_ssto_hap7000220.hg.1	8.12	10.05	-3.79	0.0011	0.1349	HLA-DMA	major histocompatibility complex, class II, DM alpha	Coding	NM_006120; AK298081; BC011447; BC026279; OTTHUMT00000276565; OTTHUMT00000315643; OTTHUMT00000315644; OTTHUMT00000315645; OTTHUMT00000315646; OTTHUMT00000315647; OTTHUMT00000315648; OTTHUMT00000315649; OTTHUMT00000315650; OTTHUMT00000315651; uc011jtr.1; uc011jts.1
TC0X000475.hg.1	8.14	6.94	2.29	0.0011	0.135	CENPI	centromere protein I	Coding	NM_006733; ENST00000372926; ENST00000372927; ENST00000423383; AK302986; BC012462; OTTHUMT00000057516; OTTHUMT00000057517; OTTHUMT00000057518; OTTHUMT00000057519; uc004egx.3; uc004egy.3; uc011mrg.2; ENST00000218507
TC01002668.hg.1	8.36	7.35	2.01	0.0012	0.1356	MAGOH	mago homolog, exon junction complex core component	Coding	NM_002370; ENST00000371466; ENST00000371470; ENST00000462941; AK297895; BC018211; OTTHUMT00000024730; OTTHUMT00000024731; OTTHUMT00000024732; OTTHUMT00000024733; uc001cvf.2; uc010ont.2
TC03000494.hg.1	5.11	6.75	-3.12	0.0012	0.1363	GPR15	G protein-coupled receptor 15	Coding	NM_005290; ENST00000284311; BC069437; BC101779; BC101781; OTTHUMT00000358907; uc011bgy.2
TC04001486.hg.1	6.83	9.19	-5.1	0.0012	0.1394	CAMK2D	calcium/calmodulin-dependent protein kinase II delta	Coding	NM_001221; NM_172114; NM_172115; NM_172127; NM_172128; NM_172129; ENST00000296402; ENST00000342666; ENST00000379773; ENST00000394522; ENST00000394524; ENST00000505990; ENST00000508738; ENST00000509907; ENST00000511664; ENST00000514328; ENST00000515496; AK294517; BC032784; OTTHUMT00000256418; OTTHUMT00000256419; OTTHUMT00000256420; OTTHUMT00000365319; OTTHUMT00000365320; OTTHUMT00000365321; OTTHUM…
TC0X001121.hg.1	13	14.47	-2.77	0.0013	0.1436	IL2RG	interleukin 2 receptor, gamma	Coding	NM_000206; ENST00000374188; ENST00000374202; ENST00000456850; AB102794; AB102796; BC014972; OTTHUMT00000057099; OTTHUMT00000057100; OTTHUMT00000057101; OTTHUMT00000057102; OTTHUMT00000057103; OTTHUMT00000359097; OTTHUMT00000359098; uc004dyv.2; uc004dyw.2; uc004dyx.2; ENST00000374191
TC19000228.hg.1	9.08	10.92	-3.59	0.0013	0.1436	JUNB	jun B proto-oncogene	Coding	NM_002229; ENST00000302754; BC004250; BC009465; BC009466; uc002mvc.3
TC17001455.hg.1	8.32	11.33	-8.07	0.0013	0.1436	IKZF3	IKAROS family zinc finger 3	Coding	NM_012481; NM_183228; NM_183229; NM_183230; NM_183231; NM_183232; ENST00000293068; ENST00000346243; ENST00000346872; ENST00000350532; ENST00000351680; ENST00000377944; ENST00000377945; ENST00000377952; ENST00000377958; ENST00000394189; ENST00000467757; ENST00000535189; AK301250; AY377973; AY377975; AY377976; AY377977; AY377978; AY377979; AY377980; AY377981; AY377982; BC032707; OTTHUMT00000257004;…
TC06001773.hg.1	6.36	7.64	-2.43	0.0013	0.1436	PLA2G7	phospholipase A2, group VII (platelet-activating factor acetylhydrolase, plasma)	Coding	NM_001168357; NM_005084; ENST00000274793; ENST00000537365; AK294471; AK297066; BC038452; OTTHUMT00000040802; uc010jzf.3; uc011dwd.1; uc011dwe.1; uc021zae.1; ENST00000538237; ENST00000541026
TC01001640.hg.1	15.77	16.96	-2.27	0.0013	0.144	PTPRC	protein tyrosine phosphatase, receptor type, C	Coding	NM_002838; NM_080921; ENST00000348564; ENST00000367364; ENST00000413409; ENST00000442510; ENST00000529828; AK299986; AK308217; AK310898; AY429565; AY429566; AY567999; BC014239; OTTHUMT00000086814; OTTHUMT00000086815; OTTHUMT00000086816; OTTHUMT00000086817; OTTHUMT00000086818; OTTHUMT00000086819; OTTHUMT00000086820; OTTHUMT00000086821; OTTHUMT00000086822; OTTHUMT00000098488; OTTHUMT00000098489; OT…
TC12000795.hg.1	8.26	7.23	2.04	0.0014	0.1466	PARPBP	PARP1 binding protein	Coding	NM_017915; ENST00000327680; ENST00000392911; ENST00000535811; ENST00000537257; ENST00000541394; ENST00000543784; AF274940; AK000648; AK300041; AK302724; BC014313; BC018903; BC030962; BC098297; BC098313; BC099734; BC099844; uc001tjd.3; uc001tje.3; uc001tjf.3; uc001tjg.3; uc001tjh.3; uc001tji.3; uc001tjj.3; uc001tjk.3; uc009zuc.3; uc009zud.3; uc010swa.2; uc010swb.2; ENST00000358383; ENST00000378128
TC06004128.hg.1	7.83	9.51	-3.23	0.0014	0.1475	HLA-DMA	major histocompatibility complex, class II, DM alpha	Coding	NM_006120; ENST00000374843; ENST00000395303; ENST00000395305; ENST00000464392; AK298081; BC011447; BC026279; OTTHUMT00000076325; OTTHUMT00000276489; OTTHUMT00000276490; OTTHUMT00000276491; OTTHUMT00000276492; OTTHUMT00000276493; OTTHUMT00000276494; OTTHUMT00000276542; OTTHUMT00000276543; uc003ocm.2; uc011dqm.1; ENST00000341486; OTTHUMT00000276541
TC17001466.hg.1	7.86	10.79	-7.62	0.0014	0.1485	CCR7	chemokine (C-C motif) receptor 7	Coding	NM_001838; ENST00000246657; BC035343; OTTHUMT00000257222; uc002huw.3
TC17001637.hg.1	7.4	9.84	-5.43	0.0014	0.1485	SKAP1	src kinase associated phosphoprotein 1	Coding	NM_001075099; NM_003726; ENST00000336915; AK290818; BC039040; BC047870; uc002ini.1; uc002inj.1; uc010dbd.1; uc010dbe.1
TC01001717.hg.1	9.1	7.82	2.43	0.0015	0.1503	FAM72A; FAM72D; FAM72C; FAM72B	family with sequence similarity 72, member A; family with sequence similarity 72, member D; family with sequence similarity 72, member C; family with sequence similarity 72, member B	Coding	NM_001123168; ENST00000341209; ENST00000367128; ENST00000367129; ENST00000431655; BC035696; BC137545; BC137546; BC146978; BC146992; OTTHUMT00000100825; OTTHUMT00000100826; OTTHUMT00000100827; OTTHUMT00000100828; OTTHUMT00000100829; OTTHUMT00000100830; OTTHUMT00000100831; uc001hdr.4
TC05001932.hg.1	7.27	8.46	-2.28	0.0015	0.1506	CSF1R	colony stimulating factor 1 receptor	Coding	NM_005211; ENST00000286301; ENST00000515239; ENST00000543093; AB208819; AK294467; AK304491; BC047521; EU826593; OTTHUMT00000252329; OTTHUMT00000373776; OTTHUMT00000373777; OTTHUMT00000373778; OTTHUMT00000373779; OTTHUMT00000373780; OTTHUMT00000373781; OTTHUMT00000373782; uc003lrl.3; uc003lrm.3; uc010jhc.3; uc011dcd.2; uc011dce.1; uc011dcf.2; ENST00000394307
TC6_mcf_hap5000079.hg.1	6.9	8.14	-2.36	0.0015	0.1507	HLA-DQA2	major histocompatibility complex, class II, DQ alpha 2	Coding	NM_020056; OTTHUMT00000312501; uc011hzy.2
TC13000825.hg.1	6.36	8.39	-4.1	0.0015	0.1513	DOCK9	dedicator of cytokinesis 9	Coding	NM_001130048; NM_001130049; NM_001130050; NM_015296; ENST00000339416; ENST00000376460; ENST00000442173; ENST00000448493; AK090793; AK127215; AK127329; AK127508; AK294705; AK294770; AK300298; AK300331; BC136274; BC146814; BC171753; BX648707; CR749658; OTTHUMT00000045566; OTTHUMT00000045567; OTTHUMT00000045568; OTTHUMT00000045569; OTTHUMT00000045570; OTTHUMT00000045571; OTTHUMT00000045572; OTTHUMT0…
TC02001201.hg.1	5.28	6.39	-2.15	0.0015	0.1516	CTLA4	cytotoxic T-lymphocyte-associated protein 4	Coding	NM_001037631; NM_005214; ENST00000295854; ENST00000302823; ENST00000427473; ENST00000472206; ENST00000487393; AY792514; AY999702; BC069566; BC070162; BC074842; BC074893; OTTHUMT00000256365; OTTHUMT00000336357; OTTHUMT00000357539; OTTHUMT00000357540; OTTHUMT00000357541; uc002vak.2; uc002val.2; uc010fty.2; uc010ftz.2; ENST00000541886
TC11002439.hg.1	10.06	11.87	-3.52	0.0015	0.1525	ETS1	v-ets avian erythroblastosis virus E26 oncogene homolog 1	Coding	NM_001143820; NM_001162422; NM_005238; ENST00000319397; ENST00000392668; ENST00000525404; ENST00000526145; ENST00000531611; ENST00000535549; BC017314; uc001qej.2; uc009zcg.2; uc009zch.2; uc010sbs.1; ENST00000345075
TC09001293.hg.1	11.94	13.01	-2.09	0.0015	0.1531	ZCCHC6	zinc finger, CCHC domain containing 6	Coding	NM_001185059; NM_001185074; NM_024617; ENST00000277141; ENST00000375947; ENST00000375948; ENST00000375957; ENST00000375960; ENST00000375963; ENST00000469004; AK023471; AK308352; AL832193; BC032456; BC111003; BC144523; CR936608; OTTHUMT00000052918; OTTHUMT00000052919; OTTHUMT00000052920; OTTHUMT00000052921; OTTHUMT00000052922; OTTHUMT00000052923; OTTHUMT00000052924; uc004aoq.3; uc004aor.3; uc004ao…
TC16001029.hg.1	7.06	8.59	-2.88	0.0016	0.1545	2001-09-01	septin 1	Coding	NM_052838; ENST00000321367; AK303390; BC012161; OTTHUMT00000109636; uc010veq.1; uc002dxy.3
TC05001294.hg.1	12.01	13.17	-2.24	0.0016	0.1561	RICTOR	RPTOR independent companion of MTOR, complex 2	Coding	NM_152756; ENST00000296782; ENST00000357387; ENST00000503698; AK128358; BC137163; BC137164; BC144509; CR749280; OTTHUMT00000366985; OTTHUMT00000366986; OTTHUMT00000366987; OTTHUMT00000366988; OTTHUMT00000366989; OTTHUMT00000366990; OTTHUMT00000366991; OTTHUMT00000366992; OTTHUMT00000366993; OTTHUMT00000366994; uc003jlo.2; uc003jlp.2; uc003jlq.1; uc010ivf.2; uc011cpk.1
TC15001858.hg.1	8.61	6.18	5.38	0.0016	0.1567	PRC1	protein regulator of cytokinesis 1	Coding	NM_003981; NM_199413; NM_199414; ENST00000361188; ENST00000394249; ENST00000442656; ENST00000555455; ENST00000556972; AK297117; AK304094; BC003138; BC005140; ENST00000361919; uc002bqm.3; uc002bqn.3; uc002bqo.3; uc010uqs.2; uc010uqt.1
TC0X001020.hg.1	8.09	9.85	-3.39	0.0016	0.1576	PIM2	Pim-2 proto-oncogene, serine/threonine kinase	Coding	NM_006875; ENST00000376509; ENST00000485431; BC018111; OTTHUMT00000060805; OTTHUMT00000060806; OTTHUMT00000060807; uc004dls.3
TC05000865.hg.1	7.58	10.58	-7.98	0.0016	0.1582	ITK	IL2-inducible T-cell kinase	Coding	NM_005546; ENST00000422843; ENST00000519749; BC109077; OTTHUMT00000252569; OTTHUMT00000373685; OTTHUMT00000373686; OTTHUMT00000373688; OTTHUMT00000373689; OTTHUMT00000373690; OTTHUMT00000373691; OTTHUMT00000373692; OTTHUMT00000373693; OTTHUMT00000373694; uc003lwo.1
TC21000188.hg.1	8.48	10.14	-3.15	0.0016	0.1584	MX2	MX dynamin-like GTPase 2	Coding	NM_002463; ENST00000330714; ENST00000398632; ENST00000496774; AK122952; AK298780; AY312582; BC035293; OTTHUMT00000195147; OTTHUMT00000195148; OTTHUMT00000195149; OTTHUMT00000195150; OTTHUMT00000195151; OTTHUMT00000195152; OTTHUMT00000195153; OTTHUMT00000195154; OTTHUMT00000195155; OTTHUMT00000195156; OTTHUMT00000195157; OTTHUMT00000195158; OTTHUMT00000195159; uc002yze.1; uc002yzf.1; uc002yzg.1; u…
TC02002204.hg.1	8.95	6.42	5.76	0.0017	0.1592	BUB1	BUB1 mitotic checkpoint serine/threonine kinase	Coding	NM_004336; ENST00000302759; ENST00000409311; ENST00000478175; ENST00000535254; AK023540; AK225317; AK302418; BC028201; OTTHUMT00000331925; OTTHUMT00000331926; OTTHUMT00000331927; OTTHUMT00000331928; OTTHUMT00000331929; OTTHUMT00000331930; OTTHUMT00000331931; OTTHUMT00000331932; OTTHUMT00000331933; OTTHUMT00000331934; OTTHUMT00000331935; uc002tgc.3; uc002tgd.2; uc010fkb.3; uc010yxh.2; ENST00000541…
TC16000225.hg.1	7.35	5.98	2.58	0.0017	0.16	LOC81691	exonuclease NEF-sp	Coding	NM_001144924; NM_001199053; NM_030941; ENST00000261377; ENST00000348433; BC007646; BC068503; uc002dhv.3; uc002dhx.3; uc002dhy.4; OTTHUMT00000254418
TC15000337.hg.1	9.36	8.06	2.46	0.0018	0.1631	WDR76	WD repeat domain 76	Coding	NM_001167941; NM_024908; ENST00000263795; ENST00000381246; ENST00000478130; BC025247; BC051855; OTTHUMT00000133482; OTTHUMT00000133483; OTTHUMT00000133484; OTTHUMT00000133867; uc001zti.2; uc021skg.1
TC02000400.hg.1	9.98	11.21	-2.35	0.002	0.1713	ARHGAP25	Rho GTPase activating protein 25	Coding	NM_001007231; NM_001166276; NM_001166277; NM_014882; ENST00000409030; ENST00000409202; ENST00000409220; ENST00000456116; ENST00000467265; ENST00000479844; ENST00000497079; AK303591; AK311669; BC039591; OTTHUMT00000327031; OTTHUMT00000327032; OTTHUMT00000327037; OTTHUMT00000327038; OTTHUMT00000327039; OTTHUMT00000327040; OTTHUMT00000327245; OTTHUMT00000353949; OTTHUMT00000353950; OTTHUMT0000035395…
TC06001990.hg.1	6.49	8.37	-3.67	0.002	0.1717	SCML4	sex comb on midleg-like 4 (Drosophila)	Coding	NM_198081; ENST00000369020; ENST00000369021; ENST00000369022; ENST00000369025; ENST00000479803; AK303562; BC021582; BC033286; OTTHUMT00000041696; OTTHUMT00000041697; OTTHUMT00000041698; OTTHUMT00000041699; OTTHUMT00000041700; OTTHUMT00000041701; OTTHUMT00000041702; OTTHUMT00000318241; OTTHUMT00000318242; OTTHUMT00000318243; uc003pry.4; uc003psa.3; uc010kdf.3; uc011eam.1; uc003prz.4
TC09000415.hg.1	9.62	7.06	5.91	0.002	0.1726	CKS2	CDC28 protein kinase regulatory subunit 2	Coding	NM_001827; ENST00000314355; BC006458; OTTHUMT00000052988; uc004aqh.3
TC08000383.hg.1	13.43	14.64	-2.31	0.002	0.1726	LYN	LYN proto-oncogene, Src family tyrosine kinase	Coding	NM_001111097; NM_002350; ENST00000420292; ENST00000519728; ENST00000520220; BC075001; BC126456; BC126458; OTTHUMT00000103163; OTTHUMT00000378155; OTTHUMT00000378158; OTTHUMT00000378159; uc003xsk.4; uc003xsl.4
TC17001769.hg.1	9.8	7.71	4.25	0.002	0.1726	BRIP1	BRCA1 interacting protein C-terminal helicase 1	Coding	NM_032043; ENST00000259008; AK074713; BC101472; uc002izk.2; uc002izl.1
TC03001488.hg.1	7.31	8.39	-2.12	0.0021	0.1726	ARHGEF3	Rho guanine nucleotide exchange factor 3	Coding	NM_001128615; NM_001128616; NM_019555; ENST00000296315; ENST00000338458; ENST00000413728; ENST00000495373; ENST00000496106; ENST00000497267; ENST00000498517; AK225688; AK293864; AK300045; BC054345; BC098122; BC099715; OTTHUMT00000352431; OTTHUMT00000352432; OTTHUMT00000352433; OTTHUMT00000352434; OTTHUMT00000352435; OTTHUMT00000352436; OTTHUMT00000352456; OTTHUMT00000352624; OTTHUMT00000352625; O…
TC10000098.hg.1	7.93	6.82	2.16	0.0021	0.1734	MCM10	minichromosome maintenance 10 replication initiation factor	Coding	NM_018518; NM_182751; ENST00000378694; ENST00000378714; ENST00000484800; AL136840; BC101727; BC143490; OTTHUMT00000046849; OTTHUMT00000046850; OTTHUMT00000356853; OTTHUMT00000356854; OTTHUMT00000356855; OTTHUMT00000356856; OTTHUMT00000356857; uc001ima.3; uc001imb.3; uc001imc.3
TC03001695.hg.1	7.97	6.06	3.75	0.0021	0.174	POLQ	polymerase (DNA directed), theta	Coding	NM_199420; ENST00000264233; ENST00000488282; AF052573; OTTHUMT00000355097; OTTHUMT00000355100; OTTHUMT00000355101; uc003eed.3; uc003eee.4; ENST00000543272
TC01003283.hg.1	8.43	7.05	2.6	0.0021	0.174	RAB13	RAB13, member RAS oncogene family	Coding	NM_002870; ENST00000368575; ENST00000462680; AK128675; BC000799; BC073168; OTTHUMT00000088992; OTTHUMT00000088993; OTTHUMT00000088994; OTTHUMT00000088995; uc001fdt.1; uc001fdu.1
TC02005009.hg.1	8.97	10.59	-3.08	0.0022	0.174	SP140	SP140 nuclear body protein	Coding	NM_001005176; NM_007237; ENST00000343805; ENST00000373645; ENST00000392045; ENST00000417495; ENST00000420434; ENST00000544128; BC105743; BC105744; BC105960; OTTHUMT00000332015; OTTHUMT00000332016; OTTHUMT00000332017; OTTHUMT00000332018; OTTHUMT00000332019; OTTHUMT00000332020; OTTHUMT00000332021; OTTHUMT00000338219; U36499; U63420; uc002vqj.3; uc002vqk.2; uc002vql.3; uc002vqm.3; uc002vqn.3; uc010f…
TC14000136.hg.1	7.16	8.29	-2.19	0.0022	0.174	REM2	RAS (RAD and GEM)-like GTP binding 2	Coding	NM_173527; ENST00000267396; ENST00000536884; AK299238; BC035663; uc001whf.1; uc010tnd.1
TC15000276.hg.1	7.9	6.49	2.65	0.0022	0.174	PAK6; BUB1B	p21 protein (Cdc42/Rac)-activated kinase 6; BUB1 mitotic checkpoint serine/threonine kinase B	Coding	NM_001128628; NM_001128629; NM_001211; NM_020168; ENST00000260404; ENST00000287598; ENST00000412359; ENST00000441369; ENST00000453867; ENST00000455577; ENST00000542403; ENST00000558658; ENST00000559414; ENST00000559901; ENST00000560346; AK131522; AK296795; BC018739; BC035596; OTTHUMT00000252122; OTTHUMT00000252175; uc001zkx.4; uc001zky.4; uc001zlb.3; uc010bbl.3; uc010bbm.3; uc010ucl.1; ENST000004…
TC21000388.hg.1	6.21	7.57	-2.56	0.0022	0.174	TIAM1	T-cell lymphoma invasion and metastasis 1	Coding	NM_003253; ENST00000286827; ENST00000469412; ENST00000541036; AK093621; BC117192; BC117196; BC143970; BC143980; OTTHUMT00000192552; OTTHUMT00000192553; OTTHUMT00000192554; OTTHUMT00000192555; OTTHUMT00000192556; uc002yow.1; uc002yox.1; uc011adk.1; uc011adl.1; ENST00000399841
TC18000006.hg.1	9.67	6.24	10.81	0.0022	0.174	TYMS	thymidylate synthetase	Coding	NM_001071; ENST00000323224; ENST00000323250; ENST00000323274; AB077207; AB077208; BC002567; BC013919; BC083512; OTTHUMT00000254316; uc010dka.1; uc010dkb.1; uc010dkc.1
TC04000155.hg.1	9.62	6.93	6.46	0.0022	0.174	NCAPG	non-SMC condensin I complex subunit G	Coding	NM_022346; ENST00000251496; BC068467; BC101476; BC143383; OTTHUMT00000250375; OTTHUMT00000360238; OTTHUMT00000360239; OTTHUMT00000360240; OTTHUMT00000360241; uc003gpp.3; uc011bxj.2
TC07003399.hg.1	7.62	9.51	-3.71	0.0022	0.174	GIMAP1-GIMAP5; GIMAP5; GIMAP1	GIMAP1-GIMAP5 readthrough; GTPase, IMAP family member 5; GTPase, IMAP family member 1	Coding	NM_001199577; NM_018384; NM_130759; ENST00000307194; ENST00000358647; ENST00000479556; BC011732; BC040736; OTTHUMT00000348951; OTTHUMT00000348952; OTTHUMT00000349108; OTTHUMT00000349109; OTTHUMT00000349110; OTTHUMT00000349200; OTTHUMT00000349201; OTTHUMT00000349202; OTTHUMT00000349203; uc003whq.3; uc003whr.2; uc022apw.1
TC05001527.hg.1	8.78	9.85	-2.1	0.0022	0.174	SERINC5	serine incorporator 5	Coding	NM_001174071; NM_001174072; NM_178276; ENST00000507668; ENST00000509193; ENST00000512721; ENST00000512972; ENST00000513907; BC101280; BC101281; BC101282; BC101283; OTTHUMT00000369572; OTTHUMT00000369573; OTTHUMT00000369915; OTTHUMT00000369916; OTTHUMT00000369917; uc003kgj.3; uc003kgk.3; uc003kgl.3; uc003kgm.3; uc011ctj.2; ENST00000329637; OTTHUMT00000370193
TC13000733.hg.1	7.49	9.9	-5.32	0.0022	0.174	KLF12	Kruppel-like factor 12	Coding	NM_007249; ENST00000377666; ENST00000377669; ENST00000472022; AF113122; AK291397; BC019680; OTTHUMT00000045271; OTTHUMT00000045272; uc001vjf.3; uc001vjg.3; uc010aeq.3; ENST00000342812
TC05000657.hg.1	5.68	7.19	-2.85	0.0022	0.1757	TCF7	transcription factor 7 (T-cell specific, HMG-box)	Coding	NM_001134851; NM_003202; NM_201632; NM_201634; NM_213648; NR_033449; ENST00000342854; ENST00000378560; ENST00000395023; ENST00000395029; ENST00000517478; ENST00000518915; ENST00000520958; BC048769; BC072023; OTTHUMT00000251172; OTTHUMT00000251173; OTTHUMT00000251174; OTTHUMT00000379972; OTTHUMT00000379973; OTTHUMT00000379974; OTTHUMT00000379975; OTTHUMT00000379976; OTTHUMT00000379977; OTTHUMT0000…
TC01001976.hg.1	7.48	5.56	3.77	0.0023	0.1771	EXO1	exonuclease 1	Coding	NM_003686; NM_006027; NM_130398; ENST00000348581; ENST00000366548; ENST00000493702; ENST00000518483; AK291291; BC007491; OTTHUMT00000096405; OTTHUMT00000096406; OTTHUMT00000096407; OTTHUMT00000096408; OTTHUMT00000096409; OTTHUMT00000096410; OTTHUMT00000096411; OTTHUMT00000381230; OTTHUMT00000381231; OTTHUMT00000381232; OTTHUMT00000381233; uc001hzh.3; uc009xgq.3; uc021plj.1; uc021plk.1; ENST000003…
TC11001116.hg.1	5.5	6.73	-2.36	0.0023	0.1771	CRTAM	cytotoxic and regulatory T-cell molecule	Coding	NM_019604; ENST00000227348; ENST00000533709; AB209830; BC070266; uc001pyj.3; uc001pyk.3
TC10001756.hg.1	11.77	7.93	14.33	0.0023	0.1771	MKI67	marker of proliferation Ki-67	Coding	NM_001145966; NM_002417; ENST00000368653; ENST00000368654; ENST00000484853; AJ567756; AJ567757; OTTHUMT00000050999; OTTHUMT00000051000; OTTHUMT00000051001; OTTHUMT00000051002; OTTHUMT00000051003; uc001lke.3; uc001lkf.3; uc009yav.1; uc009yaw.1; ENST00000368652; ENST00000537609; ENST00000538447
TC01001373.hg.1	6.31	7.85	-2.9	0.0023	0.1771	LY9	lymphocyte antigen 9	Coding	NM_001033667; NM_002348; ENST00000263285; ENST00000368035; ENST00000368037; ENST00000368039; ENST00000392203; ENST00000479663; AK303403; AY007142; BC027920; BC062589; BC121049; L42621; OTTHUMT00000060457; OTTHUMT00000060458; OTTHUMT00000060459; OTTHUMT00000060460; OTTHUMT00000060461; OTTHUMT00000060462; OTTHUMT00000071438; OTTHUMT00000071439; OTTHUMT00000071440; OTTHUMT00000071441; OTTHUMT0000007…
TC01003240.hg.1	11.42	12.67	-2.37	0.0023	0.1772	S100A11	S100 calcium binding protein A11	Coding	NM_005620; ENST00000271638; ENST00000478109; BC001410; BC014354; OTTHUMT00000036676; OTTHUMT00000036677; uc001ezn.3
TC15001248.hg.1	6.78	5.41	2.59	0.0023	0.1772	OIP5	Opa interacting protein 5	Coding	NM_007280; ENST00000220514; BC015050; OTTHUMT00000252576; uc001znp.3
TC06000956.hg.1	8.31	6.82	2.83	0.0023	0.1773	RNF217	ring finger protein 217	Coding	NM_152553; ENST00000359704; ENST00000368414; ENST00000454842; ENST00000521654; ENST00000560949; AK122811; BC026087; OTTHUMT00000042062; OTTHUMT00000042063; OTTHUMT00000042064; OTTHUMT00000381410; OTTHUMT00000381411; OTTHUMT00000381412; OTTHUMT00000381413; OTTHUMT00000381414; OTTHUMT00000381415; uc003pzr.3; uc003pzs.3; ENST00000275184; uc003pzt.3
TC09000207.hg.1	8.45	7.24	2.3	0.0023	0.1773	MELK	maternal embryonic leucine zipper kinase	Coding	NM_014791; ENST00000298048; ENST00000487398; ENST00000536329; ENST00000536860; ENST00000536987; ENST00000541717; ENST00000543751; ENST00000545008; AB183427; AB183428; AK293284; AK293423; AK296820; AK299164; AK300761; AK301131; AK302374; AK309470; BC014039; OTTHUMT00000052428; OTTHUMT00000052429; OTTHUMT00000052430; OTTHUMT00000052431; OTTHUMT00000052432; ENST00000538311; uc003zzn.3; uc010mll.3; u…
TC11001060.hg.1	7.29	10.55	-9.58	0.0023	0.1775	CD3E	CD3e molecule, epsilon (CD3-TCR complex)	Coding	NM_000733; ENST00000361763; ENST00000528600; AK301255; BC049847; uc001psq.4; uc010rya.2
TC03000102.hg.1	8.8	9.84	-2.06	0.0024	0.1777	OXNAD1	oxidoreductase NAD-binding domain containing 1	Coding	NM_138381; ENST00000285083; AK298829; AK307258; BC008322; DQ364598; OTTHUMT00000252109; OTTHUMT00000346765; OTTHUMT00000346766; OTTHUMT00000346768; OTTHUMT00000346769; uc003caw.3; uc003cax.3; uc010her.2; uc011awb.2; ENST00000544043
TC0X001120.hg.1	6.45	7.46	-2.01	0.0025	0.1839	CXorf65	chromosome X open reading frame 65	Coding	NM_001025265; NR_033212; ENST00000374251; OTTHUMT00000057089; OTTHUMT00000057090; OTTHUMT00000057093; uc011mpo.2; uc011mpp.2; ENST00000485951; OTTHUMT00000057091; OTTHUMT00000057092
TC11000182.hg.1	5.8	6.89	-2.13	0.0026	0.1852	ADM	adrenomedullin	Coding	NM_001124; ENST00000278175; ENST00000524948; ENST00000525063; ENST00000526492; ENST00000528544; ENST00000528655; ENST00000530439; ENST00000534464; BC015961; uc001mil.1
TC19000647.hg.1	6.36	8.4	-4.1	0.0026	0.1859	FOSB	FBJ murine osteosarcoma viral oncogene homolog B	Coding	NM_001114171; NM_006732; ENST00000353609; ENST00000417353; ENST00000443841; AK225070; BC036724; BC040197; EU178110; EU178111; EU178112; EU178113; EU178114; EU178115; EU178116; uc002pbw.3; uc002pbx.4; uc002pby.4; uc010eka.1; uc010ekb.1; uc010ekd.1; uc010eke.3; uc010ekf.3; uc010ekg.3; ENST00000455928; uc002pca.4; uc010ekc.1
TC05000576.hg.1	10.91	12.32	-2.67	0.0026	0.1868	SNX2	sorting nexin 2	Coding	NM_003100; ENST00000379516; ENST00000510372; ENST00000514949; AK296596; BC003382; OTTHUMT00000371392; OTTHUMT00000371393; OTTHUMT00000371394; OTTHUMT00000371395; OTTHUMT00000371396; OTTHUMT00000371397; OTTHUMT00000371398; OTTHUMT00000371399; OTTHUMT00000371400; OTTHUMT00000371401; OTTHUMT00000371402; OTTHUMT00000371403; OTTHUMT00000371404; uc003kte.3; uc011cwn.2
TC15000638.hg.1	9.65	7.3	5.08	0.0026	0.1868	KIF23	kinesin family member 23	Coding	NM_004856; NM_138555; ENST00000260363; ENST00000352331; ENST00000395392; ENST00000558303; ENST00000558585; ENST00000559279; ENST00000560125; ENST00000561089; AK303874; AK308322; AK310402; BC051826; uc002asb.3; uc002asc.3; uc010bih.2; uc010bii.3; uc010ukc.2; ENST00000537891
TC6_apd_hap1000101.hg.1	11.73	14.93	-9.16	0.0026	0.1869	HLA-DRB1; HLA-DRB3	major histocompatibility complex, class II, DR beta 1; major histocompatibility complex, class II, DR beta 3	Coding	NM_001243965; BC007920; BC008403; BC031023; BC106057; BC171883; M27126; OTTHUMT00000309509; uc011eri.2; uc011erj.1
TC04001123.hg.1	6.34	8.57	-4.7	0.0026	0.1874	TLR10	toll-like receptor 10	Coding	NM_001017388; NM_001195106; NM_001195107; NM_001195108; NM_030956; ENST00000308973; ENST00000361424; ENST00000506111; ENST00000507953; ENST00000508334; BC089406; BC109111; BC109112; OTTHUMT00000250430; OTTHUMT00000360512; OTTHUMT00000360513; OTTHUMT00000360514; OTTHUMT00000360515; uc003gti.3; uc003gtj.3; uc003gtk.3; uc021xnk.1; uc021xnl.1; uc021xnm.1
TC17000396.hg.1	9.12	11.64	-5.75	0.0027	0.1874	SLFN5	schlafen family member 5	Coding	NM_144975; ENST00000299977; ENST00000542451; AK303632; BC021238; BC125200; BC125201; uc002hje.3; uc002hjf.4; uc010wcg.2
TC01000272.hg.1	7.22	9.72	-5.65	0.0027	0.1874	ALPL	alkaline phosphatase, liver/bone/kidney	Coding	NM_000478; NM_001127501; NM_001177520; ENST00000374829; ENST00000374830; ENST00000374832; ENST00000374840; ENST00000468526; ENST00000539907; ENST00000540617; AK293184; BC021289; BC066116; BC090861; BC110909; BC126165; OTTHUMT00000008202; OTTHUMT00000008203; OTTHUMT00000008204; OTTHUMT00000008205; OTTHUMT00000008206; uc001bet.3; uc010odn.2; uc010odo.2; uc010odp.2; ENST00000425315; uc001beu.4; X141…
TC10000373.hg.1	7.56	5.27	4.88	0.0027	0.189	CDK1	cyclin-dependent kinase 1	Coding	NM_001170406; NM_001170407; NM_001786; NM_033379; ENST00000316629; ENST00000373809; ENST00000395284; ENST00000448257; ENST00000519760; BC014563; BC107750; OTTHUMT00000048211; OTTHUMT00000048212; OTTHUMT00000048213; OTTHUMT00000048214; OTTHUMT00000048216; OTTHUMT00000379564; OTTHUMT00000379565; uc001jld.3; uc001jle.3; uc001jlg.3; uc010qii.2; uc021prh.1
TC06002277.hg.1	10.93	9.78	2.23	0.0028	0.1896	TCP1; SNORA29	t-complex 1; small nucleolar RNA, H/ACA box 29	Coding	NM_001008897; NM_030752; NR_002965; ENST00000321394; ENST00000384183; ENST00000392168; ENST00000420894; ENST00000544255; ENST00000546023; AK308551; BC000665; OTTHUMT00000042917; OTTHUMT00000042918; uc003qsr.3; uc003qss.3; uc003qsv.1; uc010kka.1
TC01000510.hg.1	11.66	13.14	-2.79	0.0028	0.1897	SMAP2	small ArfGAP2	Coding	NM_001198978; NM_001198979; NM_001198980; NM_022733; ENST00000372708; ENST00000372718; ENST00000487871; ENST00000539317; AK294675; BC021133; OTTHUMT00000019074; OTTHUMT00000019075; OTTHUMT00000019076; OTTHUMT00000019077; uc001cfj.3; uc001cfk.3; uc010oji.2; uc010ojj.2; uc021oma.1; uc010ojh.2
TC15000290.hg.1	9.87	8.82	2.06	0.0028	0.1908	CASC5	cancer susceptibility candidate 5	Coding	NM_144508; NM_170589; ENST00000346991; ENST00000399668; ENST00000527044; ENST00000531626; AF248041; BC043597; uc001zme.3; uc010bbs.1; uc010bbt.1; uc010ucq.1; ENST00000260369
TC6_mann_hap4000163.hg.1	6.18	7.19	-2.02	0.0028	0.1913	HLA-DQB1	major histocompatibility complex, class II, DQ beta 1	Coding	NM_001243962; AK295255; AK304543; M16996; OTTHUMT00000311468; OTTHUMT00000311469; OTTHUMT00000311470; OTTHUMT00000311471; OTTHUMT00000311472; OTTHUMT00000311473; OTTHUMT00000311474; OTTHUMT00000311475; OTTHUMT00000311476; uc011hep.2; uc011heq.2; uc011her.2; OTTHUMT00000311467
TC19001280.hg.1	7.12	8.31	-2.28	0.0029	0.1919	JAK3	Janus kinase 3	Coding	NM_000215; ENST00000458235; ENST00000526008; ENST00000527670; ENST00000534444; AK296383; AK304392; BC028068; U31601; uc002nhn.4; uc002nho.2; uc010ebh.3; uc010xpx.1; uc010xpy.1; ENST00000428406
TC10000659.hg.1	10.22	7.42	7.01	0.0029	0.193	KIF11	kinesin family member 11	Coding	NM_004523; ENST00000260731; BC126211; BC136474; OTTHUMT00000049401; uc001kic.3
TC12003257.hg.1	11.58	10.53	2.07	0.0029	0.1933	COX6A1	cytochrome c oxidase subunit VIa polypeptide 1	Coding	NM_004373; ENST00000229379; BC007723; BC070186; BC107861; OTTHUMT00000108984; uc001tyf.1
TC01001544.hg.1	9.43	10.64	-2.32	0.0029	0.1933	RALGPS2	Ral GEF with PH domain and SH3 binding motif 2	Coding	NM_152663; ENST00000324778; ENST00000367634; ENST00000367635; ENST00000477383; AK001106; AK301753; BC047391; OTTHUMT00000084925; OTTHUMT00000084926; OTTHUMT00000098160; OTTHUMT00000098161; OTTHUMT00000098162; OTTHUMT00000098163; OTTHUMT00000098164; OTTHUMT00000098165; uc001gly.1; uc001glz.3; uc010pnb.2; ENST00000535251
TC13001719.hg.1	7.75	8.99	-2.36	0.003	0.1943	FOXO1	forkhead box O1	Coding	NM_002015; ENST00000379561; ENST00000473775; BC021981; BC070065; OTTHUMT00000044634; OTTHUMT00000044635; uc001uxl.4
TC0X000427.hg.1	7.4	9.28	-3.69	0.003	0.1943	P2RY10	purinergic receptor P2Y, G-protein coupled, 10	Coding	NM_014499; NM_198333; ENST00000171757; ENST00000475374; ENST00000544091; BC051875; BC095498; uc004ede.3; uc004edf.3; OTTHUMT00000057323; OTTHUMT00000057324; OTTHUMT00000057325; uc022bzl.1
TC11003470.hg.1	8.02	6.5	2.86	0.003	0.1944	CHEK1	checkpoint kinase 1	Coding	NM_001114121; NM_001114122; NM_001244846; NM_001274; NR_045204; NR_045205; ENST00000278916; ENST00000427383; ENST00000428830; ENST00000438015; ENST00000524737; ENST00000532449; ENST00000534070; ENST00000544373; BC004202; BC017575; uc001qcf.4; uc001qcg.4; uc009zbo.3; uc009zbp.3; uc010sbh.2; uc010sbi.2
TC6_ssto_hap7000080.hg.1	7.09	8.45	-2.55	0.003	0.1949	HLA-DQA2	major histocompatibility complex, class II, DQ alpha 2	Coding	NM_020056; OTTHUMT00000276161; uc011jss.2
TC04001700.hg.1	7.15	8.25	-2.15	0.003	0.196	2001-03-01	membrane associated ring finger 1	Coding	NM_001166373; NM_017923; ENST00000274056; ENST00000339875; ENST00000503008; ENST00000508725; ENST00000514618; OTTHUMT00000364156; OTTHUMT00000364493; OTTHUMT00000364494; OTTHUMT00000364495; OTTHUMT00000364496; OTTHUMT00000364497; OTTHUMT00000365049; OTTHUMT00000365050; OTTHUMT00000365051; OTTHUMT00000365052; OTTHUMT00000365053; OTTHUMT00000365054; OTTHUMT00000365055; OTTHUMT00000365056; uc003iqr.…
TC22000667.hg.1	6.71	7.77	-2.09	0.003	0.1974	PIK3IP1	phosphoinositide-3-kinase interacting protein 1	Coding	NM_001135911; NM_052880; ENST00000215912; ENST00000402249; ENST00000441972; AF528079; BC011049; BC041903; GU135609; OTTHUMT00000321939; OTTHUMT00000321940; OTTHUMT00000321941; OTTHUMT00000321942; OTTHUMT00000321943; uc003akl.3; uc003akm.3; uc003ako.2; uc011alo.2; uc021woa.1; ENST00000416925; ENST00000487265
TC12001392.hg.1	6.47	8.94	-5.55	0.0031	0.1974	ABCD2	ATP binding cassette subfamily D member 2	Coding	NM_005164; ENST00000308666; BC104901; BC104903; uc001rmb.2
TC06002126.hg.1	7.62	9.61	-3.97	0.0031	0.1974	SGK1	serum/glucocorticoid regulated kinase 1	Coding	NM_001143676; NM_001143677; NM_001143678; NM_005627; ENST00000237305; ENST00000367857; ENST00000367858; ENST00000413996; ENST00000475719; ENST00000489458; ENST00000524929; ENST00000528577; AK295422; BC001263; BX537882; FM205710; OTTHUMT00000042304; OTTHUMT00000042305; OTTHUMT00000042306; OTTHUMT00000042307; OTTHUMT00000042308; OTTHUMT00000042310; OTTHUMT00000042311; OTTHUMT00000042312; OTTHUMT000…
TC04000645.hg.1	8.98	6.22	6.77	0.0031	0.1976	PLK4	polo-like kinase 4	Coding	NM_001190799; NM_001190801; NM_014264; ENST00000270861; ENST00000507249; ENST00000511942; ENST00000513090; ENST00000514379; ENST00000515069; BC036023; OTTHUMT00000257095; OTTHUMT00000364135; OTTHUMT00000364136; OTTHUMT00000364137; OTTHUMT00000364138; OTTHUMT00000364139; OTTHUMT00000364140; OTTHUMT00000364159; OTTHUMT00000364160; OTTHUMT00000364161; OTTHUMT00000364162; uc003ifo.3; uc011cgs.2; uc01…
TC02002217.hg.1	8.27	6.22	4.13	0.0031	0.1984	CKAP2L	cytoskeleton associated protein 2-like	Coding	NM_152515; ENST00000302450; ENST00000481732; AK097948; AK302875; AK316241; BC036217; OTTHUMT00000254082; OTTHUMT00000330653; OTTHUMT00000330654; OTTHUMT00000330655; OTTHUMT00000330656; OTTHUMT00000330657; uc002tie.2; uc002tif.2; uc010yxp.1; uc010yxq.1; ENST00000541405
TC19000470.hg.1	9.28	11.91	-6.17	0.0031	0.1984	FFAR2	free fatty acid receptor 2	Coding	NM_005306; ENST00000246549; BC096198; uc002nzg.2; uc010eea.3
TC13000701.hg.1	7.99	6.65	2.53	0.0031	0.1984	DIAPH3	diaphanous-related formin 3	Coding	NM_001042517; NM_030932; ENST00000267215; ENST00000377908; ENST00000400319; ENST00000400320; ENST00000400324; ENST00000465066; AB244756; AB244757; AB244758; AL137718; BC034952; BC041395; BC048963; BC068504; OTTHUMT00000045166; OTTHUMT00000045167; OTTHUMT00000045169; OTTHUMT00000280483; OTTHUMT00000280484; OTTHUMT00000280485; OTTHUMT00000280486; OTTHUMT00000280487; uc001vhu.3; ENST00000267214; ENS…
TC01001767.hg.1	8.89	6.44	5.47	0.0031	0.1984	DTL	denticleless E3 ubiquitin protein ligase homolog (Drosophila)	Coding	NM_016448; ENST00000366991; ENST00000475419; ENST00000542077; AK027651; AK303346; BC033297; BC033540; OTTHUMT00000090182; OTTHUMT00000090183; OTTHUMT00000090184; OTTHUMT00000090185; OTTHUMT00000090186; uc001hiz.4; uc009xdc.3; uc010ptb.2; ENST00000420235
TC6_qbl_hap6000085.hg.1	7.01	8.39	-2.59	0.0031	0.1984	HLA-DQA2	major histocompatibility complex, class II, DQ alpha 2	Coding	NM_020056; OTTHUMT00000035578; uc021zva.1
TC03001304.hg.1	8.42	10.85	-5.37	0.0031	0.1989	CX3CR1	chemokine (C-X3-C motif) receptor 1	Coding	NM_001171171; NM_001171172; NM_001171174; NM_001337; ENST00000358309; ENST00000399220; ENST00000541347; ENST00000542107; BC028078; OTTHUMT00000343613; OTTHUMT00000343615; OTTHUMT00000343616; uc003cjl.3; uc021wwa.1; uc021wwb.1; uc021wwc.1; ENST00000538756; uc021wwd.1
TC01001469.hg.1	4.59	5.65	-2.09	0.0032	0.1992	XCL1	chemokine (C motif) ligand 1	Coding	NM_002995; ENST00000367818; BC069817; BC070309; OTTHUMT00000083612; uc001gfo.2
TC02002853.hg.1	10.89	12.46	-2.97	0.0032	0.1992	SP110	SP110 nuclear body protein	Coding	NM_001185015; NM_004509; NM_004510; NM_080424; ENST00000258381; ENST00000258382; ENST00000358662; ENST00000392048; ENST00000486146; ENST00000540870; BC019059; OTTHUMT00000256915; OTTHUMT00000332413; OTTHUMT00000332414; OTTHUMT00000332540; OTTHUMT00000332541; OTTHUMT00000332542; OTTHUMT00000332543; OTTHUMT00000332544; OTTHUMT00000332545; OTTHUMT00000332546; OTTHUMT00000332547; OTTHUMT00000332548; …
TC02002645.hg.1	11.69	12.86	-2.26	0.0032	0.1992	ANKRD44	ankyrin repeat domain 44	Coding	NM_001195144; NM_153697; ENST00000282272; ENST00000328737; ENST00000409153; ENST00000409919; ENST00000477852; AK124039; AK301209; AL133087; BC016985; OTTHUMT00000335112; OTTHUMT00000335113; OTTHUMT00000335114; OTTHUMT00000335115; OTTHUMT00000335116; OTTHUMT00000335117; OTTHUMT00000335143; OTTHUMT00000335144; OTTHUMT00000335145; OTTHUMT00000335146; OTTHUMT00000335147; OTTHUMT00000335148; OTTHUMT00…
TC19000544.hg.1	10.61	13.38	-6.83	0.0032	0.1992	ZFP36	ZFP36 ring finger protein	Coding	NM_003407; BC009693; uc002olh.1
TC06000761.hg.1	8.46	6.65	3.51	0.0032	0.1995	TTK	TTK protein kinase	Coding	NM_001166691; NM_003318; ENST00000230510; ENST00000369798; ENST00000509894; ENST00000515751; BC000633; BC032858; OTTHUMT00000041316; OTTHUMT00000041317; OTTHUMT00000366101; OTTHUMT00000366102; OTTHUMT00000366103; OTTHUMT00000366104; OTTHUMT00000366105; OTTHUMT00000366106; OTTHUMT00000366107; OTTHUMT00000366108; uc003pjb.4; uc003pjc.3
TC12000138.hg.1	8.57	11.01	-5.43	0.0032	0.1995	KLRG1	killer cell lectin-like receptor subfamily G, member 1	Coding	NM_005810; ENST00000266551; ENST00000356986; ENST00000538029; BC012621; uc001qvg.3; uc001qvh.3
TC04000030.hg.1	8.7	7.42	2.43	0.0032	0.1995	WHSC1	Wolf-Hirschhorn syndrome candidate 1	Coding	NM_001042424; NM_007331; NM_133330; NM_133331; NM_133334; NM_133335; ENST00000382888; ENST00000382891; ENST00000382892; ENST00000382895; ENST00000398261; ENST00000420906; ENST00000436793; ENST00000482415; ENST00000503128; ENST00000508803; ENST00000514045; AF083389; AF083390; AF330040; AK289697; AY694128; BC020545; BC052254; BC141815; BC144464; BC152412; OTTHUMT00000241630; OTTHUMT00000241631; OTT…
TC07001993.hg.1	9.12	8.04	2.12	0.0033	0.2001	EZH2	enhancer of zeste 2 polycomb repressive complex 2 subunit	Coding	NM_001203247; NM_001203248; NM_001203249; NM_004456; NM_152998; ENST00000320356; ENST00000350995; ENST00000460911; ENST00000476773; ENST00000478654; ENST00000483967; AK303585; AK303637; BC010858; JF327843; OTTHUMT00000352737; OTTHUMT00000352738; OTTHUMT00000352739; OTTHUMT00000352740; OTTHUMT00000352741; OTTHUMT00000352742; OTTHUMT00000352743; OTTHUMT00000352744; OTTHUMT00000352745; OTTHUMT000003…
TC01001974.hg.1	6.33	7.83	-2.81	0.0033	0.2001	KMO	kynurenine 3-monooxygenase (kynurenine 3-hydroxylase)	Coding	NM_003679; ENST00000366557; ENST00000366558; ENST00000366559; ENST00000484628; AK310937; BC005297; OTTHUMT00000095612; OTTHUMT00000095613; OTTHUMT00000095614; OTTHUMT00000095615; OTTHUMT00000095616; OTTHUMT00000095617; OTTHUMT00000095618; OTTHUMT00000095619; OTTHUMT00000095620; OTTHUMT00000099248; uc001hyy.3; uc009xgo.2; uc009xgp.3
TC16000983.hg.1	12.74	14.49	-3.36	0.0033	0.2004	XPO6	exportin 6	Coding	NM_015171; ENST00000304658; AK123846; BC130304; BC144189; uc002dpa.1; uc002dpb.1; uc010vcp.1
TC11002293.hg.1	10.67	7.66	8.06	0.0033	0.2004	IL18	interleukin 18	Coding	NM_001243211; NM_001562; ENST00000280357; ENST00000524595; ENST00000528832; ENST00000533858; BC007007; BC007461; BC015863; uc001pna.2; uc001pnb.2; uc009yym.2
TC22001480.hg.1	7.75	8.91	-2.23	0.0033	0.2006	CECR1	cat eye syndrome chromosome region, candidate 1	Coding	NM_017424; NM_177405; ENST00000262607; ENST00000330232; ENST00000399837; ENST00000399839; ENST00000449907; ENST00000480276; AK295174; AK304818; AK314321; BC051755; OTTHUMT00000075614; OTTHUMT00000316079; OTTHUMT00000316080; OTTHUMT00000316081; OTTHUMT00000316082; OTTHUMT00000316083; OTTHUMT00000316084; uc002zmj.1; uc002zmk.1; uc010gqu.1; uc011agi.1; uc011agj.1
TC01000936.hg.1	9.55	7.58	3.92	0.0033	0.2009	GPSM2	G-protein signaling modulator 2	Coding	NM_013296; ENST00000264126; ENST00000406462; AB445462; AK295563; BC027732; OTTHUMT00000032400; OTTHUMT00000032401; OTTHUMT00000032402; OTTHUMT00000324129; OTTHUMT00000324130; uc010ovc.2; uc010ovd.2; uc010ove.1
TC01003662.hg.1	9.79	7.25	5.83	0.0033	0.2021	ASPM	abnormal spindle microtubule assembly	Coding	NM_001206846; NM_018136; ENST00000294732; ENST00000367408; ENST00000367409; AY971957; OTTHUMT00000088256; OTTHUMT00000088257; uc001gtu.3; uc001gtv.3; uc001gtw.4; ENST00000367406
TC09001618.hg.1	6.4	7.78	-2.61	0.0033	0.2021	FAM102A	family with sequence similarity 102, member A	Coding	NM_001035254; NM_203305; ENST00000300434; ENST00000373084; ENST00000373095; AK074108; BC137087; OTTHUMT00000054298; OTTHUMT00000054300; OTTHUMT00000054301; OTTHUMT00000054302; OTTHUMT00000054303; OTTHUMT00000054304; OTTHUMT00000054305; uc004bsw.1; uc004bsx.2; uc004bsy.1; OTTHUMT00000054299
TC16001083.hg.1	7.81	5.93	3.66	0.0033	0.2021	SHCBP1	SHC SH2-domain binding protein 1	Coding	NM_024745; ENST00000303383; BC030699; OTTHUMT00000255740; uc002eec.4
TC02000582.hg.1	7.84	6.55	2.45	0.0034	0.2025	NCAPH	non-SMC condensin I complex subunit H	Coding	NM_015341; ENST00000240423; ENST00000427946; ENST00000455200; AK299248; AK303725; AK308050; AK310649; BC024211; OTTHUMT00000252842; OTTHUMT00000338872; OTTHUMT00000338873; OTTHUMT00000338874; OTTHUMT00000338875; OTTHUMT00000338876; OTTHUMT00000338877; uc002svz.1; uc010fhu.1; uc010fhv.1; uc010yum.1; uc010yun.1
TC17001372.hg.1	7.67	9.47	-3.48	0.0034	0.2025	SLFN12L	schlafen family member 12-like	Coding	NM_001195790; ENST00000260908; ENST00000361112; AK172761; uc002hjn.3; uc021tuy.1; ENST00000449046
TC15000377.hg.1	7.75	6.52	2.34	0.0034	0.2027	DUT	deoxyuridine triphosphatase	Coding	NM_001025248; NM_001025249; NM_001948; ENST00000331200; ENST00000455976; ENST00000558813; ENST00000559416; ENST00000559540; ENST00000559935; ENST00000561350; BC033645; BC070339; BC110377; uc001zws.3; uc001zwt.3; uc001zww.3; ENST00000249783; ENST00000450740
TC01000703.hg.1	6.71	7.71	-2.01	0.0034	0.2027	INADL	InaD-like (Drosophila)	Coding	NM_176877; ENST00000316485; ENST00000371158; ENST00000472512; AB044807; AJ001306; AJ224748; AK293519; AK294187; AK304355; AK308665; BC142661; OTTHUMT00000023639; OTTHUMT00000023640; OTTHUMT00000023641; OTTHUMT00000023642; OTTHUMT00000023643; OTTHUMT00000024678; OTTHUMT00000024679; OTTHUMT00000024680; OTTHUMT00000024681; OTTHUMT00000024682; OTTHUMT00000024683; OTTHUMT00000024684; uc001daa.2; uc001…
TC08000196.hg.1	7.14	5.77	2.58	0.0034	0.2033	CDCA2	cell division cycle associated 2	Coding	NM_152562; ENST00000330560; ENST00000380665; ENST00000523454; AK299278; AL833627; BC036214; BX649008; OTTHUMT00000216891; OTTHUMT00000375811; OTTHUMT00000375812; OTTHUMT00000375931; OTTHUMT00000375932; uc003xep.1; uc003xeq.1; uc003xer.1; uc011lae.1; ENST00000434814; ENST00000435898; OTTHUMT00000375930
TC01002766.hg.1	7.54	6.26	2.43	0.0035	0.2046	DEPDC1	DEP domain containing 1	Coding	NM_001114120; NM_017779; ENST00000370966; ENST00000456315; AK022792; AL834208; BC065304; OTTHUMT00000025513; OTTHUMT00000025514; OTTHUMT00000025515; OTTHUMT00000025516; OTTHUMT00000025517; uc001dej.4; uc001dek.4; uc001del.4; uc001dem.4; ENST00000370964
TC17000495.hg.1	7.52	5.91	3.05	0.0035	0.2047	CDC6	cell division cycle 6	Coding	NM_001254; ENST00000209728; BC025232; OTTHUMT00000257129; OTTHUMT00000257130; uc002huj.1
TC0X000376.hg.1	7.68	6.29	2.62	0.0035	0.2047	KIF4A	kinesin family member 4A	Coding	NM_012310; ENST00000374403; ENST00000485406; AK313133; BC011801; BC050548; OTTHUMT00000057068; OTTHUMT00000057069; uc004dyf.2; uc004dyg.3; uc010nkw.3; ENST00000374388; ENST00000544650
TC01001751.hg.1	10.06	11.2	-2.2	0.0036	0.2047	TRAF3IP3	TRAF3 interacting protein 3	Coding	NM_025228; ENST00000367023; ENST00000367024; ENST00000367025; ENST00000367026; ENST00000400959; ENST00000467830; ENST00000477431; AK125601; AL049667; BC110302; BC130417; OTTHUMT00000088733; OTTHUMT00000088734; OTTHUMT00000088735; OTTHUMT00000088736; OTTHUMT00000088737; OTTHUMT00000088738; OTTHUMT00000088739; OTTHUMT00000088740; OTTHUMT00000098590; OTTHUMT00000098591; OTTHUMT00000357971; OTTHUMT00…
TC10001673.hg.1	8.16	6.83	2.51	0.0036	0.206	DCLRE1A	DNA cross-link repair 1A	Coding	NM_014881; ENST00000361384; ENST00000369305; ENST00000476112; BC013124; BC062582; OTTHUMT00000050443; OTTHUMT00000050444; OTTHUMT00000050445; uc001law.2
TC15001217.hg.1	8.65	11.21	-5.88	0.0036	0.2062	RASGRP1	RAS guanyl releasing protein 1 (calcium and DAG-regulated)	Coding	NM_001128602; NM_005739; ENST00000310803; ENST00000450598; ENST00000539159; ENST00000558164; ENST00000559830; ENST00000561180; AY634315; AY858556; AY966005; BC109296; uc001zkd.4; uc001zke.4; uc010bbe.3; uc010bbf.3; uc010bbg.3; ENST00000415523; ENST00000431814; ENST00000541438
TC19002629.hg.1	13.41	15.63	-4.66	0.0036	0.2062	IFI30	interferon, gamma-inducible protein 30	Coding	NM_006332; ENST00000407280; BC021136; BC031020; uc002nic.1
TC03000851.hg.1	11.08	10.05	2.04	0.0037	0.2094	GMPS	guanine monophosphate synthase	Coding	NM_003875; ENST00000295920; ENST00000476145; ENST00000496455; AK302148; BC012178; OTTHUMT00000351260; OTTHUMT00000351261; OTTHUMT00000351264; uc003faq.3; uc011bom.2; ENST00000537975; ENST00000541628
TC14001154.hg.1	9.2	7.23	3.91	0.0037	0.2096	WDHD1	WD repeat and HMG-box DNA binding protein 1	Coding	NM_001008396; NM_007086; ENST00000360586; AK001538; BC063041; OTTHUMT00000276897; OTTHUMT00000318343; OTTHUMT00000318344; OTTHUMT00000318345; uc001xbm.2; uc001xbn.2; uc010aom.2; ENST00000359167; ENST00000421192
TC10000664.hg.1	6.65	4.96	3.23	0.0038	0.2106	CEP55	centrosomal protein 55kDa	Coding	NM_001127182; NM_018131; ENST00000371485; ENST00000496302; BC008947; OTTHUMT00000049434; OTTHUMT00000049435; OTTHUMT00000049436; uc001kiq.4; uc009xug.3; ENST00000358339
TC03000563.hg.1	9.84	12.08	-4.7	0.0038	0.2107	CD96	CD96 molecule	Coding	NM_005816; NM_198196; ENST00000283285; ENST00000352690; ENST00000438817; AK290719; BC020749; uc003dxv.3; uc003dxw.3; uc003dxx.3; uc010hpy.1; OTTHUMT00000354312; OTTHUMT00000354313; OTTHUMT00000354314; OTTHUMT00000354315; OTTHUMT00000354316; OTTHUMT00000354317
TC05000159.hg.1	10.67	14.61	-15.4	0.0038	0.2107	IL7R	interleukin 7 receptor	Coding	NM_002185; ENST00000303115; ENST00000506850; ENST00000511031; ENST00000511982; AK301220; BC067537; FJ529208; OTTHUMT00000207577; OTTHUMT00000367183; OTTHUMT00000367184; OTTHUMT00000367185; OTTHUMT00000367186; OTTHUMT00000367187; OTTHUMT00000367188; OTTHUMT00000367189; OTTHUMT00000367190; OTTHUMT00000368302; ENST00000343305; uc003jjs.3; uc011coo.2; uc011cop.2
TC14001466.hg.1	9.23	10.56	-2.51	0.0038	0.2107	SERPINA1	serpin peptidase inhibitor, clade A (alpha-1 antiproteinase, antitrypsin), member 1	Coding	NM_000295; NM_001002235; NM_001002236; NM_001127700; NM_001127701; NM_001127702; NM_001127703; NM_001127704; NM_001127705; NM_001127706; NM_001127707; ENST00000355814; ENST00000393087; ENST00000393088; ENST00000402629; ENST00000404814; ENST00000437397; ENST00000440909; ENST00000448921; ENST00000449399; ENST00000555289; BC011991; BC015642; BX248002; BX248257; OTTHUMT00000317767; OTTHUMT00000317768…
TC6_cox_hap2000193.hg.1	11.31	14.43	-8.68	0.0039	0.2107	HLA-DRB1; HLA-DRB3	major histocompatibility complex, class II, DR beta 1; major histocompatibility complex, class II, DR beta 3	Coding	NM_001243965; NM_002124; NM_022555; BC007920; BC008403; BC008987; BC031023; BC033827; BC108922; BC171883; M27126; OTTHUMT00000077132; OTTHUMT00000077134; OTTHUMT00000276142; uc011fni.1; uc011fnl.2; uc021zmd.1; uc011fnm.1
TC04002916.hg.1	10.51	12.59	-4.23	0.0039	0.2107	TLR1	toll-like receptor 1	Coding	NM_003263; ENST00000308979; ENST00000502213; ENST00000510552; BC089403; BC109093; OTTHUMT00000360510; OTTHUMT00000360535; OTTHUMT00000360537; OTTHUMT00000360538; OTTHUMT00000360555; OTTHUMT00000360556; OTTHUMT00000360557; OTTHUMT00000360558; uc003gtl.3; uc021xnn.1
TC0X000636.hg.1	9.13	7.82	2.49	0.0039	0.2107	HPRT1	hypoxanthine phosphoribosyltransferase 1	Coding	NM_000194; ENST00000298556; ENST00000462974; BC000578; OTTHUMT00000058361; OTTHUMT00000058362; OTTHUMT00000058363; uc004exl.4; ENST00000370796
TC02000057.hg.1	8.32	6.07	4.74	0.0039	0.2107	RRM2	ribonucleotide reductase M2	Coding	NM_001034; NM_001165931; ENST00000304567; ENST00000360566; BC001886; BC030154; OTTHUMT00000206895; OTTHUMT00000323530; OTTHUMT00000323531; OTTHUMT00000323532; OTTHUMT00000323533; OTTHUMT00000353209; OTTHUMT00000353210; OTTHUMT00000353211; OTTHUMT00000353212; OTTHUMT00000364902; uc021vdr.1
TC6_qbl_hap6000182.hg.1	11.27	14.3	-8.17	0.0039	0.2107	HLA-DRB1; HLA-DRB3	major histocompatibility complex, class II, DR beta 1; major histocompatibility complex, class II, DR beta 3	Coding	NM_001243965; NM_002124; BC007920; BC008403; BC031023; BC033827; BC106057; BC108922; BC171883; M27126; OTTHUMT00000035239; OTTHUMT00000035241; OTTHUMT00000276139; uc011ixb.2; uc021zuy.1; X12544; uc011ixa.2; uc011ixc.1; uc011ixe.1; uc021zuz.1
TC15000846.hg.1	9.07	6.89	4.52	0.0039	0.2114	FANCI	Fanconi anemia complementation group I	Coding	NM_001113378; NM_018193; ENST00000300027; ENST00000310775; ENST00000447611; AB058697; AK001581; AK055176; BC004277; BC140769; OTTHUMT00000256568; uc002bnm.1; uc002bnn.1; uc002bno.3; uc002bnp.1; uc002bnq.1; uc010bnp.1; ENST00000451393
TC20000040.hg.1	7.14	8.15	-2.02	0.0039	0.2115	CDC25B	cell division cycle 25B	Coding	NM_004358; NM_021872; NM_021873; ENST00000245960; ENST00000340833; ENST00000344256; ENST00000379598; ENST00000439880; ENST00000467519; AK295573; AK299028; AK299192; BC006395; BC009953; BC051711; BX640836; BX647988; FR695900; FR695901; OTTHUMT00000077776; OTTHUMT00000077777; OTTHUMT00000077778; OTTHUMT00000077779; OTTHUMT00000077780; OTTHUMT00000077781; OTTHUMT00000077782; uc002wjl.3; uc002wjm.3; …
TC17001462.hg.1	10.9	7.69	9.31	0.0039	0.2115	TOP2A	topoisomerase (DNA) II alpha	Coding	NM_001067; ENST00000423485; AF285158; BC140791; OTTHUMT00000338035; uc002huq.3; uc002hur.1; ENST00000348049; ENST00000357601
TC15000292.hg.1	7.19	6.05	2.2	0.0039	0.2119	RAD51	RAD51 recombinase	Coding	NM_001164269; NM_001164270; NM_002875; NM_133487; ENST00000267868; ENST00000382643; ENST00000423169; ENST00000532743; ENST00000557850; AY425955; AY608888; BC001459; OTTHUMT00000252358; uc001zmi.4; uc001zml.4; uc001zmm.1; uc001zmn.1; uc010bbw.3; uc010bbx.3; ENST00000382642; ENST00000530766
TC02002886.hg.1	7.31	5.83	2.78	0.004	0.2122	HJURP	Holliday junction recognition protein	Coding	NM_018410; ENST00000411486; ENST00000432087; ENST00000434039; ENST00000441687; AK301643; AK303109; BC001940; OTTHUMT00000130996; OTTHUMT00000130997; OTTHUMT00000130998; OTTHUMT00000131000; OTTHUMT00000317137; OTTHUMT00000321850; OTTHUMT00000328699; uc002vvg.3; uc010znd.2; uc010zne.2
TC05000148.hg.1	9.29	7.97	2.49	0.004	0.2122	TARS	threonyl-tRNA synthetase	Coding	NM_152295; ENST00000265112; ENST00000455217; ENST00000502553; ENST00000509410; AK095852; AK293620; AK296783; AK308342; BC000517; BC010578; OTTHUMT00000207367; OTTHUMT00000366772; OTTHUMT00000366773; OTTHUMT00000366774; OTTHUMT00000366775; OTTHUMT00000366776; OTTHUMT00000366777; OTTHUMT00000366778; OTTHUMT00000366779; OTTHUMT00000366780; OTTHUMT00000366781; OTTHUMT00000366782; OTTHUMT00000366783; …
TC05001419.hg.1	7.26	10.03	-6.85	0.004	0.2122	CD180	CD180 molecule	Coding	NM_005582; ENST00000256447; BC109069; OTTHUMT00000253973; OTTHUMT00000368611; uc003juy.2
TC18000009.hg.1	8.86	6.83	4.09	0.004	0.2124	NDC80	NDC80 kinetochore complex component	Coding	NM_006101; ENST00000261597; BC035617; OTTHUMT00000254327; uc002kli.3; ENST00000543946
TC17001053.hg.1	8.93	11.07	-4.4	0.004	0.2133	SCIMP	SLP adaptor and CSK interacting membrane protein	Coding	NM_207103; ENST00000399600; AK057142; BC127925; BC130554; BC130556; BC144395; DQ778084; OTTHUMT00000256425; ENST00000399592; uc002gbh.2; uc002gbi.2; uc010clb.1
TC15000850.hg.1	7.67	5.51	4.47	0.0041	0.2138	TICRR	TOPBP1-interacting checkpoint and replication regulator	Coding	NM_152259; ENST00000268138; ENST00000560985; GQ227787; OTTHUMT00000312856; uc002boe.3; uc021sug.1
TC18000187.hg.1	8.42	6.64	3.45	0.0041	0.214	C18orf54	chromosome 18 open reading frame 54	Coding	NM_173529; ENST00000300091; ENST00000382911; AK126503; BC036054; OTTHUMT00000256001; uc002lfn.4; uc002lfo.4
TC11002246.hg.1	10.48	11.76	-2.43	0.0041	0.2145	CASP4	caspase 4	Coding	NM_001225; NM_033306; ENST00000393150; ENST00000444739; ENST00000531333; AK296081; AK304222; BC017839; U28979; uc001pib.1; uc001pid.1; uc009yxg.1; uc010rux.1; uc010ruy.1; ENST00000355546
TC11002211.hg.1	8.21	10.16	-3.85	0.0042	0.2151	MAML2	mastermind-like transcriptional coactivator 2	Coding	NM_032427; ENST00000524717; BC143529; BC152449; uc001pfw.1; ENST00000440572
TC06001348.hg.1	11.44	8.71	6.63	0.0043	0.2179	HIST1H4D	histone cluster 1, H4d	Coding	NM_003539; BC128104; OTTHUMT00000040085; uc003ngu.3; ENST00000340756
TC15000391.hg.1	8.89	5.24	12.55	0.0043	0.2179	SLC27A2	solute carrier family 27 (fatty acid transporter), member 2	Coding	NM_001159629; NM_003645; ENST00000267842; ENST00000380902; ENST00000544960; AK123905; BC057770; OTTHUMT00000254539; uc001zxw.3; uc001zxx.3; uc010bes.3
TC17001029.hg.1	7.5	8.98	-2.78	0.0043	0.2184	CXCL16	chemokine (C-X-C motif) ligand 16	Coding	NM_001100812; NM_022059; ENST00000293778; BC017588; BC044930; OTTHUMT00000207506; uc002fyr.4; uc002fys.4
TC02001878.hg.1	9.41	8.38	2.04	0.0043	0.2184	FANCL	Fanconi anemia complementation group L	Coding	NM_001114636; NM_018062; ENST00000233741; ENST00000402135; ENST00000403295; ENST00000403676; ENST00000481670; AK225147; AK309671; BC009042; BC054517; OTTHUMT00000251497; OTTHUMT00000325254; OTTHUMT00000325255; OTTHUMT00000325256; OTTHUMT00000325257; OTTHUMT00000325258; OTTHUMT00000325259; OTTHUMT00000325260; OTTHUMT00000325261; OTTHUMT00000325262; uc002rzw.4; uc002rzx.4; uc010fce.3; uc010fcf.1; E…
TC06000403.hg.1	7.08	8.26	-2.27	0.0043	0.2187	HLA-DQA2; HLA-DQA1	major histocompatibility complex, class II, DQ alpha 2; major histocompatibility complex, class II, DQ alpha 1	Coding	NM_020056; ENST00000374940; OTTHUMT00000076179; uc003obx.3
TC14000426.hg.1	7.11	8.19	-2.12	0.0043	0.2187	TTC9	tetratricopeptide repeat domain 9	Coding	NM_015351; ENST00000256367; uc001xmi.2
TC02002376.hg.1	9.44	7.02	5.35	0.0043	0.219	MCM6	minichromosome maintenance complex component 6	Coding	NM_005915; ENST00000264156; ENST00000492091; BC032374; OTTHUMT00000254658; OTTHUMT00000331713; OTTHUMT00000331714; uc002tuw.3
TC0Y000182.hg.1	11.6	8.28	10.03	0.0044	0.2199	CD24	CD24 molecule	Coding	NM_013230; BC064619; uc004ftz.1
TC03000930.hg.1	8.71	7.44	2.42	0.0044	0.2205	ECT2	epithelial cell transforming 2	Coding	NM_018098; ENST00000232458; ENST00000392692; ENST00000417960; ENST00000441497; ENST00000540509; AK308391; AK314581; AL137710; AY376439; BC112086; DQ847274; OTTHUMT00000345629; OTTHUMT00000345993; OTTHUMT00000345994; OTTHUMT00000345995; OTTHUMT00000346159; OTTHUMT00000346161; OTTHUMT00000346162; OTTHUMT00000346163; OTTHUMT00000346164; OTTHUMT00000346165; OTTHUMT00000346166; OTTHUMT00000346167; OTT…
TC11000980.hg.1	11.46	13.14	-3.21	0.0044	0.2205	ATM	ATM serine/threonine kinase	Coding	NM_000051; ENST00000278616; ENST00000452508; ENST00000525178; AF035328; BC007023; BC022307; BC061584; BC137169; CR749436; U33841; uc001pkb.1; uc001pkc.1; uc001pkd.4; uc001pke.2; uc001pkf.3; uc001pkg.1; uc009yxr.1; uc009yxs.1; uc009yxt.1; Y08455; ENST00000389511
TC11001499.hg.1	11.58	9.54	4.11	0.0045	0.2205	SVIP	small VCP/p97-interacting protein	Coding	NM_148893; ENST00000354193; ENST00000533774; uc001mqp.4
TC06001428.hg.1	6.87	5.13	3.35	0.0045	0.2205	HIST1H4L	histone cluster 1, H4l	Coding	NM_003546; BC069392; OTTHUMT00000043513; uc003njz.3; ENST00000355981
TC17001727.hg.1	13.6	6.48	138.42	0.0045	0.2216	MPO	myeloperoxidase	Coding	NM_000250; ENST00000225275; BC130476; uc002ivu.1
TC05001861.hg.1	8.79	10.25	-2.76	0.0045	0.2216	CD14	CD14 molecule	Coding	NM_000591; NM_001040021; NM_001174104; NM_001174105; ENST00000302014; ENST00000401743; BC010507; OTTHUMT00000251681; OTTHUMT00000372959; OTTHUMT00000372960; OTTHUMT00000374271; uc003lgi.2; uc003lgj.2; uc021yej.1; uc021yek.1; uc021yel.1
TC11001478.hg.1	8.25	6.33	3.78	0.0047	0.2251	E2F8	E2F transcription factor 8	Coding	NM_001256371; NM_001256372; NM_024680; ENST00000250024; ENST00000527884; ENST00000529188; AB231781; AK055206; AK292688; BC126400; BC126402; uc001mpm.3; uc009yhv.3; ENST00000531809; uc001mpn.4; uc001mpo.1
TC02002827.hg.1	11.44	12.84	-2.64	0.0047	0.2251	DOCK10	dedicator of cytokinesis 10	Coding	NM_014689; ENST00000258390; ENST00000409592; ENST00000474102; AK293847; AK293879; EU236710; OTTHUMT00000331158; OTTHUMT00000331159; OTTHUMT00000331231; OTTHUMT00000331232; OTTHUMT00000331233; OTTHUMT00000331234; OTTHUMT00000331235; OTTHUMT00000331236; OTTHUMT00000331237; OTTHUMT00000331238; OTTHUMT00000331246; uc002voa.2; uc002vob.2; uc002voc.2; uc010fwz.1; ENST00000373702; OTTHUMT00000331230; uc…
TC06000400.hg.1	7.7	9.95	-4.74	0.0047	0.2253	HLA-DQA1	major histocompatibility complex, class II, DQ alpha 1	Coding	NM_002122; ENST00000343139; ENST00000374949; ENST00000395363; AB209628; AF533897; AF533931; BC051832; BC073977; OTTHUMT00000076176; OTTHUMT00000272918; OTTHUMT00000272919; OTTHUMT00000272920; OTTHUMT00000276108; OTTHUMT00000276110; OTTHUMT00000276120; uc003obr.3; uc003obs.3; uc003obt.1; uc003obu.3; ENST00000395364; ENST00000495840; OTTHUMT00000272921; OTTHUMT00000276107; OTTHUMT00000276109; uc021…
TC04001592.hg.1	7.1	8.78	-3.22	0.0048	0.2261	TBC1D9	TBC1 domain family, member 9 (with GRAM domain)	Coding	NM_015130; ENST00000442267; BC146758; OTTHUMT00000364806; OTTHUMT00000364884; OTTHUMT00000364885; uc010ioj.3
TC04001507.hg.1	7.49	6.19	2.45	0.0048	0.2265	MAD2L1	MAD2 mitotic arrest deficient-like 1 (yeast)	Coding	NM_002358; ENST00000296509; AF394735; BC000356; BC005945; BC070283; OTTHUMT00000256525; OTTHUMT00000364557; OTTHUMT00000364558; OTTHUMT00000364559; OTTHUMT00000364560; uc003idl.2; uc003idm.2
TC20000592.hg.1	9.47	6.79	6.38	0.0049	0.2297	PCNA	proliferating cell nuclear antigen	Coding	NM_002592; NM_182649; ENST00000379143; ENST00000379160; AK300558; BC000491; BC062439; OTTHUMT00000077851; OTTHUMT00000077852; uc002wlp.3; uc002wlq.3; uc010zqs.1
TC15000306.hg.1	10.58	9.07	2.84	0.0049	0.23	NUSAP1	nucleolar and spindle associated protein 1	Coding	NM_001243142; NM_001243143; NM_001243144; NM_016359; NM_018454; ENST00000260359; ENST00000414849; ENST00000450592; ENST00000558123; ENST00000559596; ENST00000560177; ENST00000560747; BC001308; BC010838; BC012887; BC024772; uc001znr.4; uc001zns.4; uc001znt.4; uc001znu.4; uc001znv.4; uc001znw.4; uc010ucw.2; ENST00000450318; uc010bce.3
TC04001459.hg.1	7.38	10.53	-8.85	0.0049	0.2301	LEF1	lymphoid enhancer-binding factor 1	Coding	NM_001130713; NM_001130714; NM_001166119; NM_016269; ENST00000265165; ENST00000379951; ENST00000438313; ENST00000503879; ENST00000510624; ENST00000512172; AF086339; AF294627; AK303143; BC040559; BC050632; OTTHUMT00000254749; OTTHUMT00000363763; OTTHUMT00000363764; OTTHUMT00000363765; OTTHUMT00000363766; OTTHUMT00000363767; OTTHUMT00000363768; OTTHUMT00000363828; OTTHUMT00000363829; OTTHUMT0000036…
TC08000346.hg.1	8.38	6.72	3.18	0.005	0.2306	MCM4	minichromosome maintenance complex component 4	Coding	NM_005914; NM_182746; ENST00000262105; ENST00000518680; ENST00000523944; AK296913; AK309812; BC031061; OTTHUMT00000377788; OTTHUMT00000377789; OTTHUMT00000377791; OTTHUMT00000377792; OTTHUMT00000377793; OTTHUMT00000377795; OTTHUMT00000377796; OTTHUMT00000377797; OTTHUMT00000377798; OTTHUMT00000377799; OTTHUMT00000377800; OTTHUMT00000377801; OTTHUMT00000377802; OTTHUMT00000377803; OTTHUMT000003778…
TC01003365.hg.1	6.09	8.5	-5.35	0.005	0.2313	FCRL3	Fc receptor-like 3	Coding	NM_052939; ENST00000368184; ENST00000368186; ENST00000473231; AF416902; AF416903; AF416905; AK098122; AL833391; BC013698; BC028933; OTTHUMT00000051414; OTTHUMT00000051415; OTTHUMT00000051416; OTTHUMT00000051417; OTTHUMT00000051419; OTTHUMT00000051420; OTTHUMT00000051421; OTTHUMT00000051422; OTTHUMT00000051423; OTTHUMT00000096520; OTTHUMT00000096521; uc001fqx.4; uc001fqy.4; uc001fqz.4; uc001fra.3;…
TC01001430.hg.1	8.49	6.61	3.68	0.005	0.2313	NUF2	NUF2, NDC80 kinetochore complex component	Coding	NM_031423; NM_145697; ENST00000271452; ENST00000367900; ENST00000490881; ENST00000524800; BC008489; OTTHUMT00000082812; OTTHUMT00000082813; OTTHUMT00000082814; OTTHUMT00000082815; OTTHUMT00000082816; OTTHUMT00000082817; OTTHUMT00000082818; uc001gcq.1; uc001gcr.1
TC02001202.hg.1	5.5	7.78	-4.84	0.0051	0.2322	ICOS	inducible T-cell co-stimulator	Coding	NM_012092; ENST00000316386; ENST00000435193; BC028006; BC028210; OTTHUMT00000256369; OTTHUMT00000340325; uc002vam.3; uc010fua.3; uc010zip.1
TC13000383.hg.1	9.85	11.28	-2.71	0.0051	0.2322	TNFSF13B	tumor necrosis factor (ligand) superfamily, member 13b	Coding	NM_001145645; NM_006573; ENST00000375887; ENST00000430559; ENST00000479435; ENST00000542136; BC020674; DQ857727; OTTHUMT00000045739; OTTHUMT00000045740; OTTHUMT00000045741; OTTHUMT00000045742; uc001vqr.3; uc010agj.3; uc001vqs.1
TC02001769.hg.1	7.11	8.29	-2.27	0.0051	0.2323	SLC8A1	solute carrier family 8 (sodium/calcium exchanger), member 1	Coding	NM_001112800; NM_001112801; NM_001112802; NM_001252624; NM_021097; ENST00000332839; ENST00000402441; ENST00000403092; ENST00000405269; ENST00000405901; ENST00000406391; ENST00000406785; ENST00000408028; BX648299; OTTHUMT00000325968; OTTHUMT00000325969; OTTHUMT00000326025; OTTHUMT00000326026; OTTHUMT00000326028; OTTHUMT00000326029; OTTHUMT00000326065; OTTHUMT00000326066; OTTHUMT00000326067; uc002r…
TC06000184.hg.1	9.5	10.78	-2.43	0.0052	0.2335	BTN3A2	butyrophilin, subfamily 3, member A2	Coding	NM_001197246; NM_001197247; NM_001197248; NM_001197249; NM_007047; ENST00000356386; ENST00000377708; ENST00000396934; ENST00000396948; ENST00000508906; ENST00000527422; ENST00000532994; BC002832; BC020214; OTTHUMT00000040113; OTTHUMT00000040114; OTTHUMT00000040115; uc003nhp.3; uc010jqh.2; uc010jqi.2; uc011dkd.2; uc011dke.2; ENST00000535620
TC12002079.hg.1	8.1	10.44	-5.06	0.0052	0.2346	HCAR3	hydroxycarboxylic acid receptor 3	Coding	NM_006018; ENST00000528880; BC047891; uc001ucy.4
TC12000974.hg.1	10.18	8.29	3.73	0.0052	0.235	KNTC1	kinetochore associated 1	Coding	NM_014708; ENST00000333479; ENST00000436959; ENST00000450485; ENST00000534995; ENST00000545065; AK303337; BC150278; uc001ucv.3; uc010taf.2; ENST00000537348
TC03001720.hg.1	7.35	8.67	-2.49	0.0052	0.235	HEG1	heart development protein with EGF-like domains 1	Coding	NM_020733; ENST00000311127; ENST00000477536; AK074987; OTTHUMT00000355732; OTTHUMT00000355733; OTTHUMT00000355778; OTTHUMT00000355779; OTTHUMT00000355780; OTTHUMT00000355781; uc003ehr.4; uc003ehs.4; uc011bke.2
TC02002452.hg.1	11.1	12.38	-2.42	0.0053	0.2358	CYTIP	cytohesin 1 interacting protein	Coding	NM_004288; ENST00000264192; ENST00000497432; AK301544; BC036449; OTTHUMT00000254926; OTTHUMT00000333155; OTTHUMT00000333156; OTTHUMT00000333157; OTTHUMT00000333158; OTTHUMT00000333159; OTTHUMT00000333160; OTTHUMT00000333161; uc002tzj.1; uc010zcl.1; ENST00000540637
TC17000718.hg.1	8.81	7.75	2.09	0.0053	0.2358	PRR11	proline rich 11	Coding	NM_018304; ENST00000262293; BC008669; uc002ixf.2; uc021uar.1
TC01003403.hg.1	9.37	12.6	-9.33	0.0053	0.2358	SLAMF6	SLAM family member 6	Coding	NM_001184714; NM_001184715; NM_001184716; NM_052931; ENST00000368055; ENST00000368057; ENST00000368059; AK300013; AK310085; BC113893; BC114495; OTTHUMT00000059010; OTTHUMT00000059011; OTTHUMT00000059012; uc001fwd.2; uc001fwe.2; uc009wtm.2; uc010pjh.2; uc010pji.2; uc010pjj.2
TC06002181.hg.1	10.25	12.17	-3.79	0.0053	0.2358	HIVEP2	human immunodeficiency virus type I enhancer binding protein 2	Coding	NM_006734; ENST00000012134; ENST00000367603; ENST00000367604; ENST00000474532; OTTHUMT00000042495; OTTHUMT00000042496; OTTHUMT00000042497; uc003qjd.3
TC04001741.hg.1	12.03	9.83	4.6	0.0053	0.2358	HMGB2	high mobility group box 2	Coding	NM_001130688; NM_001130689; NM_002129; ENST00000296503; ENST00000438704; ENST00000446922; BC001063; BC100019; OTTHUMT00000362362; OTTHUMT00000362363; OTTHUMT00000362364; OTTHUMT00000362365; OTTHUMT00000362366; uc003ita.3; uc003itb.2; uc011ckc.1
TC12001106.hg.1	7.15	5.65	2.82	0.0054	0.2363	FOXM1	forkhead box M1	Coding	NM_001243088; NM_001243089; NM_021953; NM_202002; NM_202003; ENST00000342628; ENST00000359843; ENST00000361953; ENST00000537018; BC006192; BC012863; uc001qle.3; uc001qlf.3; uc001qlg.3; uc009zea.3; uc009zeb.3
TC11000544.hg.1	7.53	8.7	-2.25	0.0054	0.2363	BEST1	bestrophin 1	Coding	NM_001139443; NM_004183; ENST00000378043; ENST00000449131; ENST00000526988; ENST00000534553; AB209451; AF057170; AK293701; AK295450; AK295580; AK295838; AK295998; AK298747; AK301392; BC015220; BC041664; uc001nsq.3; uc001nsr.2; uc001nss.3; uc001nst.3; uc009ynt.3; uc010rlp.2; uc010rlq.1; uc010rlr.1; uc010rls.1; uc010rlt.2; uc010rlu.1; uc010rlv.2; ENST00000301774; ENST00000378042; ENST00000435278
TC01001791.hg.1	9.43	6.56	7.31	0.0054	0.2363	CENPF	centromere protein F	Coding	NM_016343; ENST00000366955; ENST00000467765; OTTHUMT00000089749; OTTHUMT00000089750; OTTHUMT00000089751; OTTHUMT00000089752; OTTHUMT00000089753; uc001hkm.3; ENST00000391896
TC21000450.hg.1	9.36	5.87	11.2	0.0054	0.2364	ERG	v-ets avian erythroblastosis virus E26 oncogene homolog	Coding	NM_001136154; NM_001136155; NM_001243428; NM_001243429; NM_001243432; NM_004449; NM_182918; ENST00000288319; ENST00000398897; ENST00000398905; ENST00000398907; ENST00000398910; ENST00000398911; ENST00000398919; ENST00000417133; ENST00000429727; ENST00000442448; ENST00000453032; ENST00000485493; AK304662; AY204740; AY204742; BC040168; OTTHUMT00000207531; OTTHUMT00000207532; OTTHUMT00000207533; OTT…
TC19000146.hg.1	12.93	14.03	-2.15	0.0054	0.237	RPS28	ribosomal protein S28	Coding	NM_001031; ENST00000417088; ENST00000449223; BC000354; BC021239; BC070217; BC070218; uc002mjn.3
TC12000793.hg.1	9.59	8.21	2.61	0.0054	0.237	DRAM1	DNA-damage regulated autophagy modulator 1	Coding	NM_018370; ENST00000258534; ENST00000544152; AK297785; BC018435; uc001tix.3; uc010svv.2
TC05001392.hg.1	7.65	6.59	2.08	0.0054	0.2379	DEPDC1B	DEP domain containing 1B	Coding	NM_001145208; NM_018369; ENST00000265036; ENST00000453022; ENST00000509006; AK299242; BC019075; OTTHUMT00000214207; OTTHUMT00000368805; OTTHUMT00000368806; OTTHUMT00000368807; OTTHUMT00000368808; OTTHUMT00000368902; uc003jsh.3; uc011cqm.2; uc011cqn.2; ENST00000545085
TC11000812.hg.1	7.88	9.28	-2.64	0.0055	0.2379	DGAT2	diacylglycerol O-acyltransferase 2	Coding	NM_001253891; NM_032564; ENST00000228027; ENST00000376262; BC015234; uc001oxa.3; uc001oxb.3; ENST00000525545
TC16000554.hg.1	7.73	8.93	-2.3	0.0055	0.2379	SLC7A6	solute carrier family 7 (amino acid transporter light chain, y+L system), member 6	Coding	NM_001076785; NM_003983; ENST00000219343; ENST00000379152; AK310866; AK311610; BC028216; CR749475; uc002evt.2; uc002evu.2; uc002evv.2; uc010cfb.2; uc010cfc.1
TC11000526.hg.1	5.71	7.18	-2.78	0.0055	0.2379	CD5	CD5 molecule	Coding	NM_014207; ENST00000347785; BC027901; uc009ynk.3
TC15002807.hg.1	9.15	7.13	4.08	0.0055	0.2381	KIAA0101	KIAA0101	Coding	NM_001029989; NM_014736; ENST00000300035; ENST00000380258; ENST00000558008; ENST00000558250; ENST00000559519; ENST00000560234; BC005832; BC007101; BC016782; OTTHUMT00000256603; uc002ank.3; uc002anl.3
TC0X000120.hg.1	9.36	7.84	2.88	0.0055	0.2383	POLA1	polymerase (DNA directed), alpha 1, catalytic subunit	Coding	NM_016937; ENST00000379059; ENST00000379068; ENST00000493342; BX648513; OTTHUMT00000056111; OTTHUMT00000056112; OTTHUMT00000056113; OTTHUMT00000056114; OTTHUMT00000056115; uc004dbl.3; uc004dbm.3
TC01002658.hg.1	6.5	5.15	2.55	0.0055	0.2386	ORC1	origin recognition complex subunit 1	Coding	NM_001190818; NM_001190819; NM_004153; ENST00000371566; ENST00000371568; BC011539; OTTHUMT00000022202; OTTHUMT00000022203; uc001ctt.3; uc001ctu.3; uc010oni.2; ENST00000476332; OTTHUMT00000092199
TC01002500.hg.1	8.03	6.55	2.77	0.0055	0.2386	CLSPN	claspin	Coding	NM_001190481; NM_022111; ENST00000251195; ENST00000318121; ENST00000373220; ENST00000466308; ENST00000520551; BC113116; BC115025; BC115026; BC137279; OTTHUMT00000012014; OTTHUMT00000012210; OTTHUMT00000377651; OTTHUMT00000377652; OTTHUMT00000377857; OTTHUMT00000377858; uc001bzi.3; uc009vux.3; ENST00000544356
TC14001497.hg.1	6.65	8.05	-2.63	0.0056	0.2389	BCL11B	B-cell CLL/lymphoma 11B (zinc finger protein)	Coding	NM_022898; NM_138576; ENST00000345514; ENST00000357195; ENST00000443726; OTTHUMT00000072332; OTTHUMT00000072333; OTTHUMT00000316404; uc001yga.3; uc001ygb.3
TC05000814.hg.1	7.61	8.92	-2.48	0.0056	0.2389	ADRB2	adrenoceptor beta 2, surface	Coding	NM_000024; ENST00000305988; BC012481; BC063486; BC073856; OTTHUMT00000252189; uc003lpr.2
TC19001020.hg.1	12.97	14	-2.04	0.0057	0.2439	MOB3A	MOB kinase activator 3A	Coding	NM_130807; ENST00000357066; AJ580635; BC015049; uc002luu.3; uc002luv.3
TC22000224.hg.1	8.95	10.14	-2.29	0.0057	0.2445	LIMK2	LIM domain kinase 2	Coding	NM_001031801; NM_005569; NM_016733; ENST00000331728; ENST00000333611; ENST00000340552; ENST00000406516; ENST00000467301; AK299112; BC013051; OTTHUMT00000321911; OTTHUMT00000321912; OTTHUMT00000321913; OTTHUMT00000321914; OTTHUMT00000321915; OTTHUMT00000321916; OTTHUMT00000321917; OTTHUMT00000321918; OTTHUMT00000321919; uc003akh.3; uc003akj.3; uc003akk.3; uc011aln.2; ENST00000436394; ENST000004449…
TC19002653.hg.1	8.07	9.33	-2.39	0.0058	0.2445	LILRA1	leukocyte immunoglobulin-like receptor, subfamily A (with TM domain), member 1	Coding	NM_006863; ENST00000251372; ENST00000453777; ENST00000473156; BC093708; EU915602; OTTHUMT00000140807; OTTHUMT00000140808; OTTHUMT00000140809; OTTHUMT00000140810; OTTHUMT00000140811; uc010yfh.2; uc002qgh.1
TC10000609.hg.1	5.69	7.04	-2.54	0.0058	0.2445	BMPR1A	bone morphogenetic protein receptor type IA	Coding	NM_004329; ENST00000372037; ENST00000480152; BC028383; OTTHUMT00000049170; OTTHUMT00000049172; uc001kdy.3; ENST00000224764; OTTHUMT00000049171
TC20000416.hg.1	5.12	6.21	-2.13	0.0058	0.2456	TSHZ2	teashirt zinc finger homeobox 2	Coding	NM_001193421; NM_173485; ENST00000329613; ENST00000371497; OTTHUMT00000080398; OTTHUMT00000259177; uc002xwo.3; uc021wex.1; ENST00000559286
TC17001341.hg.1	13.6	15.26	-3.15	0.0058	0.2464	EVI2B	ecotropic viral integration site 2B	Coding	NM_006495; ENST00000330927; AK297087; BC005926; OTTHUMT00000256349; uc002hgk.2; uc010csq.2; ENST00000544462; uc021tuk.1
TC06000051.hg.1	9.05	11.54	-5.59	0.0059	0.2465	LY86	lymphocyte antigen 86	Coding	NM_004271; ENST00000230568; ENST00000379953; AY931019; BC038846; OTTHUMT00000039762; uc003mwy.1; uc003mwz.1
TC11001058.hg.1	8.47	10.03	-2.95	0.0059	0.2465	IL10RA	interleukin 10 receptor, alpha	Coding	NM_001558; NR_026691; ENST00000227752; ENST00000533700; AB209626; AK301260; AK316342; BC028082; uc001prv.3; uc001prw.3; uc010rxl.2; uc010rxm.2; uc010rxn.2; ENST00000536858; ENST00000541785; ENST00000545409
TC11001517.hg.1	8.79	7.5	2.44	0.006	0.2481	KIF18A	kinesin family member 18A	Coding	NM_031217; ENST00000263181; BC035917; BC048347; uc001msc.2; uc001msd.3
TC01000968.hg.1	14.12	15.16	-2.05	0.006	0.2486	CD53	CD53 molecule	Coding	NM_000560; NM_001040033; ENST00000271324; ENST00000497404; AK298723; BC040693; OTTHUMT00000032931; OTTHUMT00000098106; OTTHUMT00000098107; OTTHUMT00000098108; OTTHUMT00000098109; uc001dzw.3; uc001dzx.3; uc010owa.2; ENST00000429072; OTTHUMT00000035933
TC12002032.hg.1	7.93	6.03	3.73	0.006	0.2496	CIT; MIR1178	citron rho-interacting serine/threonine kinase; microRNA 1178	Coding	NM_001206999; NM_007174; NR_031589; ENST00000261833; ENST00000392521; ENST00000408396; ENST00000537607; AB023166; OTTHUMT00000259410; OTTHUMT00000259411; OTTHUMT00000259412; OTTHUMT00000259413; uc001txh.2; uc001txi.2; uc001txj.2; uc021rer.1
TC06001010.hg.1	12.09	7.31	27.44	0.0061	0.2504	MYB	v-myb avian myeloblastosis viral oncogene homolog	Coding	NM_001130172; NM_001130173; NM_001161656; NM_001161657; NM_001161658; NM_001161659; NM_001161660; NM_005375; ENST00000316528; ENST00000341911; ENST00000367814; ENST00000420123; ENST00000442647; ENST00000525369; ENST00000527615; ENST00000528774; ENST00000531845; ENST00000533624; ENST00000534044; ENST00000534121; AJ606324; AJ616799; AY787444; AY787445; AY787446; AY787449; AY787450; AY787452; AY7874…
TC12002059.hg.1	7.05	8.42	-2.59	0.0061	0.2504	OASL	2-5-oligoadenylate synthetase-like	Coding	NM_003733; NM_198213; ENST00000257570; ENST00000339275; BC117408; OTTHUMT00000337875; OTTHUMT00000337876; uc001tzj.1; uc001tzk.1
TC16000099.hg.1	8.27	9.34	-2.1	0.0062	0.2504	IL32	interleukin 32	Coding	NM_001012631; NM_001012632; NM_001012633; NM_001012634; NM_001012635; NM_001012636; NM_001012718; NM_004221; ENST00000008180; ENST00000325568; ENST00000382213; ENST00000396887; ENST00000396890; ENST00000440815; ENST00000444393; ENST00000525643; ENST00000526464; ENST00000528163; ENST00000529550; ENST00000529699; ENST00000530538; ENST00000530890; ENST00000531965; ENST00000533097; ENST00000534507; E…
TC03000831.hg.1	10.09	5.61	22.42	0.0062	0.2504	SUCNR1	succinate receptor 1	Coding	NM_033050; ENST00000362032; BC030948; OTTHUMT00000357897; uc003ezf.2
TC0X001260.hg.1	5.51	7.29	-3.44	0.0062	0.2504	NUP62CL	nucleoporin 62kDa C-terminal like	Coding	NM_017681; NR_033676; ENST00000372466; BC016327; OTTHUMT00000057828; OTTHUMT00000057829; OTTHUMT00000057830; OTTHUMT00000057831; uc004ena.3; uc004enb.3; ENST00000372461
TC02001161.hg.1	7.66	6.54	2.18	0.0062	0.2504	SGOL2	shugoshin-like 2 (S. pombe)	Coding	NM_001160033; NM_001160046; NM_152524; ENST00000357799; ENST00000409203; ENST00000469840; BC048349; BC092412; OTTHUMT00000335834; OTTHUMT00000335835; OTTHUMT00000335836; OTTHUMT00000335837; OTTHUMT00000335838; OTTHUMT00000335839; uc002uvv.4; uc002uvw.2; uc010zhd.1; uc010zhe.1
TC16000528.hg.1	10.52	9.02	2.82	0.0062	0.2504	CBFB	core-binding factor, beta subunit	Coding	NM_001755; NM_022845; ENST00000290858; ENST00000412916; AK311724; BC018509; OTTHUMT00000268843; uc002era.3; uc002erb.3; uc010vja.2
TC06002103.hg.1	7.22	9.2	-3.95	0.0063	0.2504	SAMD3	sterile alpha motif domain containing 3	Coding	NM_001017373; NM_152552; ENST00000324172; ENST00000368134; ENST00000437477; ENST00000439090; ENST00000457563; ENST00000532763; ENST00000533296; AK310075; BC127654; OTTHUMT00000042197; OTTHUMT00000042198; OTTHUMT00000042199; OTTHUMT00000042200; uc003qbz.1; uc003qbw.3; uc003qbx.3; uc003qby.3; uc010kfg.1
TC13000829.hg.1	9.78	11.19	-2.65	0.0063	0.2504	GPR183	G protein-coupled receptor 183	Coding	NM_004951; ENST00000376414; BC020752; OTTHUMT00000045582; uc001vog.3; uc021rma.1
TC12000295.hg.1	12.95	14.72	-3.42	0.0063	0.2504	KIAA1551	KIAA1551	Coding	NM_018169; ENST00000312561; ENST00000535596; BC140819; OTTHUMT00000250307; uc001rks.3
TC17001322.hg.1	12.49	13.79	-2.46	0.0063	0.2504	SSH2	slingshot protein phosphatase 2	Coding	NM_033389; ENST00000269033; ENST00000324677; ENST00000394848; ENST00000540801; AB072358; AK296413; AK308887; BC011636; BC068223; OTTHUMT00000256116; OTTHUMT00000256117; uc002heo.1; uc002hep.1; uc002heq.3; uc002her.3; uc010csc.1; uc010wbh.1
TC02002767.hg.1	11.36	14.01	-6.3	0.0063	0.2504	CXCR1	chemokine (C-X-C motif) receptor 1	Coding	NM_000634; ENST00000295683; BC028221; BC072397; OTTHUMT00000256773; uc002vhc.3; ENST00000421691; uc021vwq.1
TC01003871.hg.1	7.56	8.89	-2.5	0.0064	0.2507	TLR5	toll-like receptor 5	Coding	NM_003268; ENST00000366881; ENST00000484766; ENST00000540964; BC109118; BC109119; OTTHUMT00000092596; OTTHUMT00000092597; OTTHUMT00000092598; OTTHUMT00000092599; uc001hnv.2; uc001hnw.2; ENST00000342210; uc021pjl.1
TC17000884.hg.1	9.56	10.81	-2.37	0.0064	0.2507	SEC14L1; SCARNA16; SNHG20	SEC14-like lipid binding 1; small Cajal body-specific RNA 16; small nucleolar RNA host gene 20	Coding	NM_001039573; NM_001143998; NM_001143999; NM_001144001; NM_001204408; NM_001204410; NM_003003; NR_003013; NR_027058; ENST00000392476; ENST00000430767; ENST00000431431; ENST00000434411; ENST00000436233; ENST00000443798; ENST00000515981; AK130317; AK303328; BC136523; BC136525; BC142979; FM995497; FN357114; FN357118; FN357119; FN357124; FN357125; FN357126; uc002jtl.3; uc002jtm.3; uc002jto.3; uc002jt…
TC08001584.hg.1	10.61	9	3.05	0.0065	0.2515	ATAD2	ATPase family, AAA domain containing 2	Coding	NM_014109; ENST00000287394; ENST00000521903; ENST00000534257; BC007123; BC113656; BC143716; CR749832; OTTHUMT00000381765; OTTHUMT00000381766; OTTHUMT00000381767; OTTHUMT00000381768; OTTHUMT00000381769; uc003yqh.4; uc003yqi.4; uc003yqj.3; uc011lii.2
TC08000213.hg.1	8.3	6.38	3.8	0.0065	0.2517	ESCO2	establishment of sister chromatid cohesion N-acetyltransferase 2	Coding	NM_001017420; ENST00000305188; ENST00000397418; ENST00000523910; AF306676; BC034641; OTTHUMT00000376275; OTTHUMT00000376276; OTTHUMT00000376277; OTTHUMT00000376278; OTTHUMT00000376279; OTTHUMT00000376280; OTTHUMT00000376281; uc003xgg.3; uc003xgh.3; uc010luy.1
TC7_gl000195_random000003.hg.1	7.92	6.37	2.93	0.0066	0.2523	LOC389831	uncharacterized LOC389831	Coding	NM_001242480; BC070385; BC073929; uc003woj.2; uc003wom.3; uc003wok.2
TC04001808.hg.1	8.54	6.58	3.89	0.0066	0.2526	CENPU	centromere protein U	Coding	NM_024629; ENST00000281453; ENST00000506535; BC131556; BC141854; DQ907911; OTTHUMT00000360841; OTTHUMT00000360843; OTTHUMT00000360845; OTTHUMT00000361095; OTTHUMT00000361096; OTTHUMT00000361097; ENST00000541665; ENST00000541971; uc003iwp.3; uc003iwq.3; uc003iwr.1
TC12001489.hg.1	8.46	6.83	3.1	0.0066	0.2528	RACGAP1	Rac GTPase activating protein 1	Coding	NM_001126103; NM_001126104; NM_013277; ENST00000312377; ENST00000427314; ENST00000454520; ENST00000547061; ENST00000547905; ENST00000548961; ENST00000551016; BC032754; uc001rvs.2; uc001rvt.2; uc001rvu.2; uc009zlm.1; ENST00000434422
TC11000174.hg.1	8.61	6.58	4.08	0.0067	0.2533	WEE1	WEE1 G2 checkpoint kinase	Coding	NM_001143976; NM_003390; ENST00000299613; ENST00000450114; ENST00000527848; BC051831; BC070052; BX641032; uc001mhs.3; uc001mht.3; uc001mhu.3; ENST00000458785
TC12001544.hg.1	7.25	8.41	-2.24	0.0067	0.2533	ITGB7	integrin beta 7	Coding	NM_000889; ENST00000267082; ENST00000422257; ENST00000542497; ENST00000550743; ENST00000552972; AK300960; AK301523; BC015916; uc001scc.3; uc009zmv.3; uc010snz.2; uc010soa.1; ENST00000338737
TC15000223.hg.1	9.9	7.96	3.86	0.0067	0.2533	ARHGAP11A	Rho GTPase activating protein 11A	Coding	NM_014783; NM_199357; ENST00000361627; ENST00000543522; AK303025; AK316437; BC039563; OTTHUMT00000251417; uc001zgw.3; uc001zgy.1; uc010ubw.1; uc010ubx.1
TC01003085.hg.1	9.05	6.72	5.01	0.0068	0.2546	FAM72D	family with sequence similarity 72, member D	Coding	NM_207418; ENST00000400889; AK307197; OTTHUMT00000158589; uc002qvn.1; uc010evy.1
TC14002203.hg.1	9.81	8.62	2.27	0.0068	0.2556	SLIRP	SRA stem-loop interacting RNA binding protein	Coding	NM_031210; ENST00000238688; ENST00000557342; ENST00000557623; BC017895; uc001xue.4
TC03002088.hg.1	8.72	7.42	2.46	0.0069	0.2559	RFC4	replication factor C subunit 4	Coding	NM_002916; NM_181573; ENST00000296273; ENST00000392481; ENST00000433496; AK297282; BC017452; BC024022; OTTHUMT00000344471; OTTHUMT00000344472; OTTHUMT00000344473; OTTHUMT00000344474; OTTHUMT00000344475; OTTHUMT00000344476; OTTHUMT00000344477; OTTHUMT00000344478; OTTHUMT00000344479; OTTHUMT00000344480; OTTHUMT00000344481; OTTHUMT00000344482; OTTHUMT00000344483; uc003fqz.3; uc011bsc.2; uc011bsd.2
TC05000782.hg.1	10.27	11.88	-3.06	0.0069	0.2559	ARHGAP26	Rho GTPase activating protein 26	Coding	NM_001135608; NM_015071; ENST00000274498; ENST00000378004; ENST00000486650; BC068555; OTTHUMT00000132744; OTTHUMT00000132746; OTTHUMT00000132747; OTTHUMT00000132748; OTTHUMT00000132749; OTTHUMT00000132750; OTTHUMT00000143807; OTTHUMT00000143808; OTTHUMT00000143809; OTTHUMT00000143810; OTTHUMT00000143811; OTTHUMT00000143812; OTTHUMT00000276965; OTTHUMT00000276966; OTTHUMT00000276967; OTTHUMT000002…
TC15002760.hg.1	10.78	8.88	3.73	0.007	0.2574	ARHGAP11B	Rho GTPase activating protein 11B	Coding	NM_001039841; ENST00000428041; AK310030; BC105788; uc001zet.1; uc010azu.1
TC05000697.hg.1	7.31	5.89	2.67	0.007	0.2575	KIF20A	kinesin family member 20A	Coding	NM_005733; ENST00000394894; ENST00000508792; AK296879; BC012999; OTTHUMT00000251272; OTTHUMT00000373080; OTTHUMT00000373081; OTTHUMT00000373082; OTTHUMT00000373083; OTTHUMT00000373084; OTTHUMT00000373085; uc003lcj.3; uc011cyo.2
TC05001638.hg.1	11.41	12.87	-2.74	0.007	0.2575	ST8SIA4	ST8 alpha-N-acetyl-neuraminide alpha-2,8-sialyltransferase 4	Coding	NM_005668; NM_175052; ENST00000231461; ENST00000451528; ENST00000507360; BC053657; OTTHUMT00000250632; OTTHUMT00000370620; OTTHUMT00000381403; OTTHUMT00000381404; uc003knk.3; uc003knl.3
TC06001717.hg.1	11.47	14.06	-6.01	0.007	0.2576	TREM1	triggering receptor expressed on myeloid cells 1	Coding	NM_001242589; NM_001242590; NM_018643; ENST00000244709; ENST00000334475; BC017773; OTTHUMT00000040505; uc003oqf.2; uc003oqg.2; uc021yzj.1
TC03000164.hg.1	7.38	8.68	-2.47	0.007	0.2576	CCR4	chemokine (C-C motif) receptor 4	Coding	NM_005508; ENST00000330953; BC069139; BC071751; BC074935; OTTHUMT00000253252; uc003cfg.1; uc021wuw.1
TC01000846.hg.1	8.19	6.92	2.42	0.0071	0.2579	CDC7	cell division cycle 7	Coding	NM_001134419; NM_001134420; NM_003503; ENST00000234626; ENST00000428239; ENST00000497611; AK298963; AY312583; BC110526; BC110527; BC111044; OTTHUMT00000027928; OTTHUMT00000027929; OTTHUMT00000027930; OTTHUMT00000027931; uc001doe.3; uc001dof.3; uc009wdc.3; uc009wdd.3; uc010osw.2; ENST00000370415
TC08001269.hg.1	7.57	6.2	2.58	0.0071	0.2587	GGH	gamma-glutamyl hydrolase (conjugase, folylpolygammaglutamyl hydrolase)	Coding	NM_003878; ENST00000260118; ENST00000518113; BC025025; OTTHUMT00000378452; OTTHUMT00000378453; OTTHUMT00000378454; OTTHUMT00000378455; OTTHUMT00000378456; OTTHUMT00000378457; OTTHUMT00000378458; OTTHUMT00000378486; uc003xuw.3; OTTHUMT00000378487
TC15000449.hg.1	7.84	6.03	3.49	0.0071	0.2588	CCNB2	cyclin B2	Coding	NM_004701; ENST00000288207; ENST00000559622; BC105086; OTTHUMT00000256016; uc002afz.3
TC01001022.hg.1	7.85	11.14	-9.77	0.0071	0.2593	CD2	CD2 molecule	Coding	NM_001767; ENST00000369477; ENST00000369478; AK301154; AK303367; BC033583; OTTHUMT00000059039; OTTHUMT00000059112; uc001egu.4; uc010owz.1; uc010oxa.1
TC06002009.hg.1	7.03	5.95	2.1	0.0072	0.2615	SLC22A16	solute carrier family 22 (organic cation/carnitine transporter), member 16	Coding	NM_033125; ENST00000330550; ENST00000368919; ENST00000461487; AB055798; BC012014; BC047565; OTTHUMT00000043428; OTTHUMT00000043429; OTTHUMT00000043430; OTTHUMT00000043431; OTTHUMT00000043432; OTTHUMT00000043433; OTTHUMT00000043434; uc003pue.3; uc003puf.3; uc003pug.3; ENST00000439654; ENST00000456137
TC18000447.hg.1	5.07	6.07	-2.01	0.0073	0.2622	KLHL14	kelch-like family member 14	Coding	NM_020805; ENST00000358095; ENST00000359358; BC021267; uc002kxm.1
TC04001478.hg.1	8.22	6.99	2.35	0.0074	0.2653	ZGRF1	zinc finger, GRF-type containing 1	Coding	NM_018392; ENST00000309071; ENST00000445203; ENST00000505019; BC044799; BX647594; OTTHUMT00000256413; OTTHUMT00000256415; OTTHUMT00000256416; OTTHUMT00000360657; OTTHUMT00000360658; OTTHUMT00000363896; OTTHUMT00000363898; OTTHUMT00000363899; OTTHUMT00000363900; OTTHUMT00000363901; uc003iat.3; uc003iau.3; uc003iav.3; uc003iaw.3
TC11000206.hg.1	8.64	9.82	-2.26	0.0074	0.2654	ARNTL	aryl hydrocarbon receptor nuclear translocator-like	Coding	NM_001030272; NM_001030273; NM_001178; ENST00000389707; ENST00000401424; ENST00000403290; ENST00000403482; ENST00000403510; ENST00000497429; AB000814; AB000815; AB000816; AF044288; BC016674; BC031214; BC041129; OTTHUMT00000319170; OTTHUMT00000319171; OTTHUMT00000319172; OTTHUMT00000319173; OTTHUMT00000319174; OTTHUMT00000319175; OTTHUMT00000319176; OTTHUMT00000319177; OTTHUMT00000319178; U51627; …
TC12000262.hg.1	11.23	10.22	2.01	0.0075	0.2661	MED21	mediator complex subunit 21	Coding	NM_004264; ENST00000282892; ENST00000536503; ENST00000546323; AK309064; BC008380; uc001rhp.1; uc009zjh.1
TC06002240.hg.1	7.29	6.2	2.12	0.0075	0.2662	FBXO5	F-box protein 5	Coding	NM_001142522; NM_012177; ENST00000229758; ENST00000367241; ENST00000477822; BC018905; OTTHUMT00000042757; OTTHUMT00000042758; OTTHUMT00000042759; uc003qpg.3; uc003qph.3
TC21000462.hg.1	10.95	9.51	2.71	0.0075	0.2664	HMGN1	high mobility group nucleosome binding domain 1	Coding	NM_004965; ENST00000380747; ENST00000380748; ENST00000380749; ENST00000489072; AK056033; BC000075; BC023984; BC070153; BC070154; BC071643; BC072672; BC106080; BC107741; OTTHUMT00000141645; OTTHUMT00000141646; OTTHUMT00000141647; OTTHUMT00000141734; OTTHUMT00000141735; OTTHUMT00000141736; OTTHUMT00000141737; OTTHUMT00000141738; OTTHUMT00000141739; OTTHUMT00000141740; OTTHUMT00000141742; OTTHUMT000…
TC0X000969.hg.1	6.87	8.03	-2.24	0.0075	0.2667	CASK	calcium/calmodulin-dependent serine protein kinase (MAGUK family)	Coding	NM_001126054; NM_001126055; NM_003688; ENST00000378154; ENST00000378158; ENST00000378163; ENST00000378166; ENST00000378179; ENST00000421587; ENST00000442742; ENST00000472704; AB039327; AF262404; BC117311; BC143454; BC143456; OTTHUMT00000056279; OTTHUMT00000056280; OTTHUMT00000056281; OTTHUMT00000056282; OTTHUMT00000056283; OTTHUMT00000056284; OTTHUMT00000056285; OTTHUMT00000056286; OTTHUMT0000005…
TC07000235.hg.1	10.28	7.73	5.85	0.0076	0.2673	ANLN	anillin actin binding protein	Coding	NM_018685; ENST00000265748; ENST00000396068; ENST00000495714; AK291254; AK299803; BC070066; OTTHUMT00000218582; OTTHUMT00000337742; OTTHUMT00000337744; OTTHUMT00000337745; OTTHUMT00000337746; OTTHUMT00000337747; OTTHUMT00000337748; OTTHUMT00000337749; OTTHUMT00000337750; OTTHUMT00000337751; OTTHUMT00000337752; OTTHUMT00000337753; OTTHUMT00000337754; uc003tff.3; uc003tfg.3; uc010kxe.3; uc011kaz.2
TC06001094.hg.1	5.56	6.82	-2.4	0.0076	0.2678	PLEKHG1	pleckstrin homology domain containing, family G (with RhoGef domain) member 1	Coding	NM_001029884; ENST00000358517; ENST00000367328; AK056300; AK293288; BC140864; OTTHUMT00000042691; OTTHUMT00000042692; OTTHUMT00000042693; uc003qny.1; uc003qnz.2; uc011eel.1; ENST00000535018; uc011eem.1
TC11000090.hg.1	9.62	7.96	3.16	0.0076	0.268	RRM1	ribonucleotide reductase M1	Coding	NM_001033; ENST00000300738; ENST00000528470; ENST00000534285; AK301891; AK301922; AK303394; AK307950; BC006498; OTTHUMT00000257197; uc001lyw.4; uc009yeh.1; uc010qyc.2; uc010qyd.2; ENST00000423050; ENST00000525365; ENST00000536894; ENST00000537197; AK122695; uc009yei.3; uc009yej.2
TC20000818.hg.1	8.17	6.97	2.31	0.0076	0.2682	DSN1	DSN1 homolog, MIS12 kinetochore complex component	Coding	NM_001145315; NM_001145316; NM_001145317; NM_001145318; NM_024918; ENST00000373734; ENST00000373740; ENST00000373750; ENST00000426836; ENST00000448110; ENST00000473615; BC026011; BC035821; BC058899; OTTHUMT00000079043; OTTHUMT00000079044; OTTHUMT00000079045; OTTHUMT00000079046; OTTHUMT00000079047; OTTHUMT00000079048; OTTHUMT00000079049; OTTHUMT00000079050; OTTHUMT00000079051; uc002xfy.4; uc002xfz…
TC07002083.hg.1	8.57	6.61	3.89	0.0077	0.2685	NCAPG2	non-SMC condensin II complex subunit G2	Coding	NM_017760; ENST00000356309; ENST00000409339; ENST00000409423; AK000318; AK295057; AK301901; BC020560; BC028618; BC043404; BX537845; OTTHUMT00000327109; OTTHUMT00000327110; OTTHUMT00000327111; OTTHUMT00000327112; OTTHUMT00000327113; OTTHUMT00000327114; OTTHUMT00000327115; OTTHUMT00000327116; OTTHUMT00000327117; OTTHUMT00000327118; OTTHUMT00000327119; uc003wnv.1; uc003wnw.1; uc010lqu.1; uc011kwc.1;…
TC06001349.hg.1	9.06	7.61	2.74	0.0077	0.2693	HIST1H3D; HIST1H3F; HIST1H2AD	histone cluster 1, H3d; histone cluster 1, H3f; histone cluster 1, H2ad	Coding	NM_003530; NM_021018; NM_021065; ENST00000341023; ENST00000356476; BC031333; BC093807; BC093809; BC128035; OTTHUMT00000040096; OTTHUMT00000040100; ENST00000377831; uc003ngv.3; uc003ngw.3; uc021ymt.1
TC11000010.hg.1	15.87	17.41	-2.89	0.0078	0.2706	IFITM2	interferon induced transmembrane protein 2	Coding	NM_006435; ENST00000399817; ENST00000533141; BC009696; uc001lox.4; ENST00000327366
TC02001128.hg.1	11.75	13.17	-2.68	0.0078	0.2714	NABP1	nucleic acid binding protein 1	Coding	NM_001031716; NM_001254736; NR_045622; NR_045623; ENST00000409510; ENST00000410026; ENST00000425611; AK023686; BC017114; BC107723; OTTHUMT00000256060; OTTHUMT00000256061; OTTHUMT00000334781; OTTHUMT00000334782; OTTHUMT00000334783; OTTHUMT00000334784; OTTHUMT00000334785; OTTHUMT00000334786; OTTHUMT00000334787; OTTHUMT00000334788; uc002usw.3; uc002usx.3; uc002usy.3; uc021vuf.1; uc021vug.1
TC13000119.hg.1	8.23	6.65	2.98	0.008	0.2733	RFC3	replication factor C subunit 3	Coding	NM_002915; NM_181558; ENST00000380071; ENST00000434425; AK296527; BC000149; OTTHUMT00000044450; uc001uuz.3; uc001uva.3; uc010ted.1
TC19000772.hg.1	8.11	9.28	-2.24	0.008	0.2741	SIGLEC9	sialic acid binding Ig-like lectin 9	Coding	NM_001198558; NM_014441; ENST00000250360; ENST00000440804; BC035365; uc002pvu.3; uc010yct.2
TC11002231.hg.1	13.65	7.51	70.67	0.0081	0.2746	MMP8	matrix metallopeptidase 8	Coding	NM_002424; ENST00000236826; AK303511; BC074988; BC144094; uc001phe.2; uc010rut.1; uc010ruu.1; ENST00000534942; ENST00000544383
TC14000980.hg.1	12.98	6.81	71.64	0.0081	0.2746	CTSG	cathepsin G	Coding	NM_001911; ENST00000216336; BC014460; OTTHUMT00000276536; uc001wpq.3
TC16000349.hg.1	10.42	11.82	-2.65	0.0082	0.2764	ITGAL	integrin alpha L	Coding	NM_001114380; NM_002209; ENST00000356798; ENST00000358164; ENST00000433423; AK298674; AK303190; BC008777; uc002dyi.4; uc002dyj.4; uc010veu.1; uc010vev.2; ENST00000454514
TC21001058.hg.1	7.49	6.37	2.17	0.0082	0.2764	DONSON	downstream neighbor of SON	Coding	NM_017613; ENST00000303071; ENST00000303113; ENST00000432378; ENST00000439593; ENST00000453626; AF232674; AK001274; BC048266; OTTHUMT00000141101; OTTHUMT00000141156; OTTHUMT00000141171; OTTHUMT00000141172; OTTHUMT00000141173; OTTHUMT00000141174; OTTHUMT00000141175; OTTHUMT00000141176; OTTHUMT00000141177; OTTHUMT00000141184; OTTHUMT00000141185; OTTHUMT00000337113; OTTHUMT00000337114; uc002ysi.1; u…
TC20000281.hg.1	11.23	6.32	30.07	0.0082	0.2764	BPI	bactericidal/permeability-increasing protein	Coding	NM_001725; ENST00000262865; ENST00000451435; ENST00000489102; BC040955; OTTHUMT00000079152; OTTHUMT00000079153; OTTHUMT00000079156; OTTHUMT00000079157; OTTHUMT00000079158; OTTHUMT00000079159; OTTHUMT00000079160; OTTHUMT00000276787; uc002xib.2; AK055854; uc002xia.1
TC18000178.hg.1	7.16	6.08	2.11	0.0083	0.2768	SKA1	spindle and kinetochore associated complex subunit 1	Coding	NM_001039535; NM_145060; ENST00000285116; ENST00000398452; ENST00000417656; ENST00000494518; AK303464; BC015706; OTTHUMT00000255982; OTTHUMT00000314425; OTTHUMT00000314426; uc002let.3; uc002leu.3; uc010xdl.2
TC01001348.hg.1	12.11	13.73	-3.07	0.0083	0.2769	IFI16	interferon, gamma-inducible protein 16	Coding	NM_001206567; NM_005531; ENST00000295809; ENST00000340979; ENST00000359709; ENST00000368131; ENST00000368132; ENST00000483916; AK094968; BC017059; OTTHUMT00000090101; OTTHUMT00000090102; OTTHUMT00000090104; OTTHUMT00000090105; OTTHUMT00000090106; OTTHUMT00000090107; OTTHUMT00000090108; OTTHUMT00000090109; uc001ftf.1; uc001ftg.3; uc010pis.2; ENST00000430894; OTTHUMT00000090103; uc010pit.2
TC08000908.hg.1	13.03	6.97	67	0.0083	0.2769	DEFA4	defensin, alpha 4, corticostatin	Coding	NM_001925; ENST00000297435; BC093959; BC106747; OTTHUMT00000206754; uc003wqu.1
TC14001288.hg.1	10.36	11.38	-2.03	0.0083	0.2769	NUMB	numb homolog (Drosophila)	Coding	NM_001005743; NM_001005744; NM_001005745; NM_003744; ENST00000355058; ENST00000356296; ENST00000359560; ENST00000535282; ENST00000544991; ENST00000554521; ENST00000554546; ENST00000555238; ENST00000555394; ENST00000555738; ENST00000556600; ENST00000556772; ENST00000557597; ENST00000559312; ENST00000560335; AK294591; AK315130; BC020788; BC068476; BX248073; BX248775; BX248781; BX647137; EU265734; E…
TC02001193.hg.1	10.24	11.45	-2.31	0.0083	0.278	FAM117B	family with sequence similarity 117, member B	Coding	NM_173511; ENST00000392238; AB053315; BC106906; BC106907; OTTHUMT00000335888; OTTHUMT00000335890; uc010zhw.2; uc010zhx.2; ENST00000303116
TC06001329.hg.1	13.64	14.92	-2.43	0.0084	0.2783	FAM65B	family with sequence similarity 65, member B	Coding	NM_014722; NM_015864; ENST00000259698; ENST00000378023; ENST00000473070; ENST00000510784; ENST00000538035; ENST00000540914; AK299047; AK300138; AK300950; BC001232; OTTHUMT00000040024; OTTHUMT00000040025; OTTHUMT00000040026; OTTHUMT00000040027; uc003neo.1; uc003nep.3; uc011djs.1; uc011djt.2; uc011dju.2
TC01000909.hg.1	7.2	9.09	-3.71	0.0084	0.2791	S1PR1	sphingosine-1-phosphate receptor 1	Coding	NM_001400; ENST00000305352; ENST00000475821; AK297005; BC018650; OTTHUMT00000029908; OTTHUMT00000029909; OTTHUMT00000029910; uc001dud.2; uc009weg.2; ENST00000424264; uc021oqt.1
TC06001342.hg.1	7.96	4.39	11.89	0.0085	0.2797	HIST1H3B	histone cluster 1, H3b	Coding	NM_003537; BC069133; BC096132; BC099630; OTTHUMT00000040077; uc003nfs.1; ENST00000244661
TC19000321.hg.1	10.21	11.77	-2.95	0.0085	0.2797	KLF2	Kruppel-like factor 2	Coding	NM_016270; ENST00000248071; BC071983; uc002ndw.3
TC14000388.hg.1	9.3	7.55	3.36	0.0085	0.2797	MTHFD1	methylenetetrahydrofolate dehydrogenase (NADP+ dependent) 1, methenyltetrahydrofolate cyclohydrolase, formyltetrahydrofolate synthetase	Coding	NM_005956; ENST00000216605; ENST00000545908; ENST00000555252; ENST00000555709; ENST00000556284; AK302747; AK309266; BC009806; BC050420; OTTHUMT00000280636; uc001xhb.3; uc010aqe.2; uc010aqf.3
TC08001438.hg.1	8.05	6.3	3.35	0.0086	0.2817	CCNE2	cyclin E2	Coding	NM_057749; ENST00000308108; ENST00000396133; ENST00000520509; ENST00000523476; BC007015; BC020729; OTTHUMT00000379808; OTTHUMT00000379810; OTTHUMT00000379812; OTTHUMT00000379813; OTTHUMT00000379814; OTTHUMT00000379815; OTTHUMT00000379816; uc003yhc.3; uc003yhd.2; ENST00000542725
TC14001155.hg.1	9.84	8.59	2.38	0.0086	0.2819	DLGAP5	discs, large (Drosophila) homolog-associated protein 5	Coding	NM_001146015; NM_014750; ENST00000247191; ENST00000395425; ENST00000554067; BC010658; BC016276; OTTHUMT00000276908; OTTHUMT00000276909; uc001xbs.3; uc001xbt.3
TC07000178.hg.1	8.27	9.58	-2.49	0.0087	0.2819	CREB5	cAMP responsive element binding protein 5	Coding	NM_001011666; NM_004904; NM_182898; NM_182899; ENST00000357727; ENST00000396298; ENST00000396299; ENST00000396300; ENST00000409603; ENST00000482692; AK298121; BC059400; OTTHUMT00000214204; OTTHUMT00000214205; OTTHUMT00000327908; OTTHUMT00000327909; OTTHUMT00000327910; OTTHUMT00000327944; OTTHUMT00000327945; OTTHUMT00000327946; OTTHUMT00000327947; OTTHUMT00000327948; OTTHUMT00000327949; OTTHUMT000…
TC18000436.hg.1	6.95	9.31	-5.13	0.0088	0.2839	DSC2	desmocollin 2	Coding	NM_004949; NM_024422; ENST00000251081; ENST00000280904; AK297029; BC063291; OTTHUMT00000254943; OTTHUMT00000254944; uc002kwk.4; uc002kwl.4; uc010xbo.1; ENST00000399347; ENST00000438199
TC01000727.hg.1	8.44	6.29	4.44	0.0088	0.2844	RAVER2	ribonucleoprotein, PTB-binding 2	Coding	NM_018211; ENST00000294428; ENST00000371072; AK299228; BC065303; OTTHUMT00000025240; OTTHUMT00000025241; uc001dbs.2; uc001dbt.2; uc010opb.2; ENST00000430964
TC04000524.hg.1	8.07	10.12	-4.13	0.0089	0.2851	BANK1	B-cell scaffold protein with ankyrin repeats 1	Coding	NM_001083907; NM_001127507; NM_017935; ENST00000322953; ENST00000428908; ENST00000444316; ENST00000504592; ENST00000508653; ENST00000510950; BC032241; OTTHUMT00000363138; OTTHUMT00000363161; OTTHUMT00000363162; OTTHUMT00000363163; OTTHUMT00000363164; OTTHUMT00000363166; OTTHUMT00000363167; uc003hvy.4; uc003hvz.4; uc010ill.3; uc003hvx.4
TC05001590.hg.1	11.27	12.87	-3.05	0.009	0.2856	ARRDC3	arrestin domain containing 3	Coding	NM_020801; ENST00000265138; ENST00000503192; BC015928; BC053619; OTTHUMT00000369763; OTTHUMT00000369764; OTTHUMT00000369766; OTTHUMT00000369767; OTTHUMT00000370470; OTTHUMT00000370472; OTTHUMT00000370474; uc003kjz.2
TC02000960.hg.1	8.33	7.12	2.32	0.0091	0.2873	PKP4	plakophilin 4	Coding	NM_001005476; NM_003628; ENST00000389757; ENST00000389759; ENST00000495123; AK054911; AK055015; AK055823; AK124237; AK128720; BC034473; BC041163; BC048013; BC050308; OTTHUMT00000333249; OTTHUMT00000333250; OTTHUMT00000333251; OTTHUMT00000333252; OTTHUMT00000333253; OTTHUMT00000333254; OTTHUMT00000333255; OTTHUMT00000333256; OTTHUMT00000333257; OTTHUMT00000333258; OTTHUMT00000333259; OTTHUMT000003…
TC05001936.hg.1	10.8	12.89	-4.23	0.0092	0.2898	CD74	CD74 molecule, major histocompatibility complex, class II invariant chain	Coding	NM_001025158; NM_001025159; NM_004355; ENST00000009530; ENST00000353334; ENST00000377795; ENST00000524315; BC018726; BC024272; OTTHUMT00000374176; OTTHUMT00000374177; OTTHUMT00000374178; OTTHUMT00000374179; OTTHUMT00000374180; OTTHUMT00000374181; OTTHUMT00000374182; OTTHUMT00000374183; OTTHUMT00000374302; OTTHUMT00000374303; OTTHUMT00000374304; OTTHUMT00000374306; uc003lsc.3; uc003lsd.3; uc003lse…
TC6_dbb_hap3000148.hg.1	7.3	8.58	-2.43	0.0092	0.29	LTB	lymphotoxin beta (TNF superfamily, member 3)	Coding	NM_002341; NM_009588; BC069330; OTTHUMT00000310108; OTTHUMT00000310109; OTTHUMT00000310110; uc011gcd.1; uc011gce.1
TC6_mann_hap4000136.hg.1	7.3	8.58	-2.43	0.0092	0.29	LTB	lymphotoxin beta (TNF superfamily, member 3)	Coding	NM_002341; NM_009588; BC069330; OTTHUMT00000311258; OTTHUMT00000311259; OTTHUMT00000311260; uc011gym.1; uc011gyn.1
TC01001847.hg.1	8.88	7.84	2.05	0.0093	0.2916	CNIH4	cornichon family AMPA receptor auxiliary protein 4	Coding	NM_014184; ENST00000366856; ENST00000366857; ENST00000366858; ENST00000465271; ENST00000468318; BC000573; BX649076; OTTHUMT00000091754; OTTHUMT00000091755; OTTHUMT00000091756; OTTHUMT00000091757; OTTHUMT00000091758; OTTHUMT00000091759; OTTHUMT00000099223; OTTHUMT00000099224; uc001hom.1; uc001hon.1
TC06000166.hg.1	11.79	10.18	3.05	0.0094	0.2918	HIST1H4C	histone cluster 1, H4c	Coding	NM_003542; ENST00000377803; BC054014; BC130558; BC130560; OTTHUMT00000040092; uc003ngi.3
TC12000062.hg.1	8.07	6.06	4.02	0.0094	0.2921	RAD51AP1	RAD51 associated protein 1	Coding	NM_001130862; NM_006479; ENST00000228843; ENST00000352618; ENST00000544927; ENST00000544931; AK300773; AK309706; AK316367; BC006992; BC016330; uc001qmu.3; uc001qmw.3; uc009zeg.3; uc010sep.2; uc010seq.2; ENST00000321524; ENST00000543041
TC19000180.hg.1	11.54	12.58	-2.06	0.0094	0.2921	SLC44A2	solute carrier family 44 (choline transporter), member 2	Coding	NM_001145056; NM_020428; ENST00000335757; ENST00000407327; AK294118; AL832517; BC020511; BC040556; uc002mpe.4; uc002mpf.3; uc002mpg.1; uc002mph.3; uc002mpi.3; ENST00000380614
TC06000983.hg.1	12.79	8.94	14.49	0.0095	0.2934	ARG1	arginase 1	Coding	NM_000045; NM_001244438; ENST00000356962; ENST00000368087; BC005321; BC020653; BT006741; OTTHUMT00000042223; OTTHUMT00000042224; OTTHUMT00000042225; OTTHUMT00000042226; OTTHUMT00000042228; OTTHUMT00000042229; uc003qco.2; uc003qcp.2; uc010kfm.2; ENST00000476845; ENST00000489091; OTTHUMT00000042231; OTTHUMT00000042227; OTTHUMT00000042230; OTTHUMT00000042232
TC11001818.hg.1	12.52	14.17	-3.15	0.0095	0.2935	MPEG1	macrophage expressed 1	Coding	NM_001039396; ENST00000361050; BC104997; BC112230; OTTHUMT00000370027; uc001nnu.4; ENST00000545098
TC11002347.hg.1	6.78	9.37	-6	0.0095	0.2937	CD3D	CD3d molecule, delta (CD3-TCR complex)	Coding	NM_000732; NM_001040651; ENST00000300692; ENST00000392884; ENST00000529594; BC039035; BC070321; JN392069; uc001pss.1; uc001pst.1; uc021qrf.1
TC20000088.hg.1	7.49	6.07	2.67	0.0095	0.2938	BTBD3	BTB (POZ) domain containing 3	Coding	NM_014962; NM_181443; ENST00000254977; ENST00000378226; ENST00000399006; ENST00000405977; ENST00000488503; AK296364; AK316256; AK316519; BC101527; BC109315; BC109316; OTTHUMT00000078021; OTTHUMT00000078022; OTTHUMT00000318507; OTTHUMT00000318508; OTTHUMT00000318509; OTTHUMT00000318510; OTTHUMT00000318511; OTTHUMT00000318512; OTTHUMT00000318513; OTTHUMT00000318514; OTTHUMT00000318515; OTTHUMT00000…
TC0X000893.hg.1	5.78	7.52	-3.33	0.0096	0.2942	BEND2	BEN domain containing 2	Coding	NM_001184767; NM_153346; ENST00000380030; ENST00000380033; BC037301; BC096745; OTTHUMT00000055940; uc004cyj.4; uc010nfb.2
TC12001216.hg.1	11.92	6.65	38.65	0.0096	0.2942	OLR1	oxidized low density lipoprotein (lectin-like) receptor 1	Coding	NM_001172632; NM_001172633; NM_002543; ENST00000309539; ENST00000432556; ENST00000543993; ENST00000544577; ENST00000545927; AK316353; BC022295; BC055085; uc001qxo.1; uc010sgz.1; uc010sha.1; uc021qvb.1; uc001qxp.2
TC6_apd_hap1000081.hg.1	7.19	8.39	-2.3	0.0096	0.2947	LTB	lymphotoxin beta (TNF superfamily, member 3)	Coding	NM_002341; NM_009588; BC069330; OTTHUMT00000309355; OTTHUMT00000309356; OTTHUMT00000309357; uc011ems.2; uc011emt.2
TC6_cox_hap2000159.hg.1	7.19	8.39	-2.3	0.0096	0.2947	LTB	lymphotoxin beta (TNF superfamily, member 3)	Coding	NM_002341; NM_009588; BC069330; OTTHUMT00000076881; OTTHUMT00000076882; OTTHUMT00000314861; uc011feg.2; uc011feh.2
TC6_mcf_hap5000136.hg.1	7.19	8.39	-2.3	0.0096	0.2947	LTB	lymphotoxin beta (TNF superfamily, member 3)	Coding	NM_002341; NM_009588; BC069330; OTTHUMT00000312151; OTTHUMT00000312152; OTTHUMT00000312153; uc011hrc.2; uc011hrd.2
TC6_qbl_hap6000151.hg.1	7.19	8.39	-2.3	0.0096	0.2947	LTB	lymphotoxin beta (TNF superfamily, member 3)	Coding	NM_002341; NM_009588; BC069330; OTTHUMT00000314278; OTTHUMT00000314279; OTTHUMT00000314280; uc011iom.2; uc011ion.2
TC6_ssto_hap7000131.hg.1	7.19	8.39	-2.3	0.0096	0.2947	LTB	lymphotoxin beta (TNF superfamily, member 3)	Coding	NM_002341; NM_009588; BC069330; OTTHUMT00000097192; OTTHUMT00000097193; OTTHUMT00000315424; uc011jjz.2; uc011jka.2
TC02000105.hg.1	9.28	7.74	2.89	0.0097	0.2959	GEN1	GEN1 Holliday junction 5 flap endonuclease	Coding	NM_001130009; NM_182625; ENST00000317402; ENST00000381254; BC117204; CR936783; OTTHUMT00000241661; uc002rct.2; uc002rcu.2; uc010yjs.1; ENST00000536097; uc002rcs.1
TC06000268.hg.1	7.65	6.64	2.01	0.0097	0.2959	HIST1H2BN	histone cluster 1, H2bn	Coding	NM_003520; ENST00000396980; ENST00000449538; BC009783; BC101411; BC101412; OTTHUMT00000043840; uc003njt.1; uc003nju.1; uc003njv.3
TC19000584.hg.1	11.17	6.74	21.49	0.0098	0.2976	CEACAM6	carcinoembryonic antigen-related cell adhesion molecule 6 (non-specific cross reacting antigen)	Coding	NM_002483; ENST00000199764; BC005008; OTTHUMT00000321147; uc002orm.2
TC19000019.hg.1	11.39	6.22	36.06	0.0099	0.299	ELANE	elastase, neutrophil expressed	Coding	NM_001972; ENST00000263621; BC074816; BC074817; uc002lqb.3
