# Supplementary material for: Differential genomics and transcriptomics between tyrosine kinase inhibitor-sensitive and -resistant BCR-ABL-dependent chronic myeloid leukemia
Source: Oncotarget. 2018 Jul 13;9(54):30385–418. doi: 10.18632/oncotarget.25752 (PMC6084383; doi:10.18632/oncotarget.25752)
Supplement: Supplementary file 4 [file oncotarget-09-30385-s004.xlsx]

## Sheet: CML-up-regulated SI
Supplementary Table 3a: Genes (TYMS, TPX2, MPO) up-regulated at exon level were subjected to Reactome Pathway database which up-regulated the enlisted pathways.
Splicing Index
Pathway identifier	Pathway name	#Entities found	#Entities total	Entities ratio	Entities pValue	Entities FDR	#Reactions found	#Reactions total	Reactions ratio	Species identifier	Species name	Submitted entities found	Mapped entities	Found reaction identifiers
R-HSA-539107	Activation of E2F1 target genes at G1/S	2	43	0.0031725	6.01332e-05	0.000601332	1	28	0.00249577	9606	Homo sapiens	TYMS		R-HSA-8962050
R-HSA-69205	G1/S-Specific Transcription	2	43	0.0031725	6.01332e-05	0.000601332	1	28	0.00249577	9606	Homo sapiens	TYMS		R-HSA-8962050
R-HSA-69278	Cell Cycle, Mitotic	3	568	0.0419064	0.000285124	0.00199587	3	334	0.0297709	9606	Homo sapiens	TPX2;TYMS		R-HSA-8962050;R-HSA-8853405;R-HSA-8853419
R-HSA-1640170	Cell Cycle	3	680	0.0501697	0.000486102	0.00243051	3	422	0.0376148	9606	Homo sapiens	TPX2;TYMS		R-HSA-8962050;R-HSA-8853405;R-HSA-8853419
R-HSA-69206	G1/S Transition	2	148	0.0109193	0.000705012	0.00281707	1	60	0.00534807	9606	Homo sapiens	TYMS		R-HSA-8962050
R-HSA-453279	Mitotic G1-G1/S phases	2	171	0.0126162	0.000939022	0.00281707	1	97	0.00864605	9606	Homo sapiens	TYMS		R-HSA-8962050
R-HSA-8854518	AURKA Activation by TPX2	1	74	0.00545964	0.0216604	0.0485411	2	2	0.000178269	9606	Homo sapiens	TPX2		R-HSA-8853405;R-HSA-8853419
R-HSA-499943	Interconversion of nucleotide di- and triphosphates	1	83	0.00612365	0.0242705	0.0485411	1	33	0.00294144	9606	Homo sapiens	TYMS		R-HSA-73605
R-HSA-6804756	Regulation of TP53 Activity through Phosphorylation	1	95	0.007009	0.0277426	0.0554852	1	26	0.0023175	9606	Homo sapiens	TPX2		R-HSA-6805103
R-HSA-5633007	Regulation of TP53 Activity	1	178	0.0131327	0.0515048	0.0605488	1	98	0.00873518	9606	Homo sapiens	TPX2		R-HSA-6805103
R-HSA-69275	G2/M Transition	1	210	0.0154936	0.0605488	0.0605488	2	78	0.00695249	9606	Homo sapiens	TPX2		R-HSA-8853405;R-HSA-8853419
R-HSA-453274	Mitotic G2-G2/M phases	1	212	0.0156411	0.0611119	0.0611119	2	80	0.00713076	9606	Homo sapiens	TPX2		R-HSA-8853405;R-HSA-8853419
R-HSA-15869	Metabolism of nucleotides	1	256	0.0188874	0.0734361	0.0734361	1	135	0.0120332	9606	Homo sapiens	TYMS		R-HSA-73605
R-HSA-6798695	Neutrophil degranulation	1	480	0.0354139	0.134307	0.134307	1	10	0.000891345	9606	Homo sapiens	MPO		R-HSA-6798751
R-HSA-3700989	Transcriptional Regulation by TP53	1	486	0.0358566	0.135895	0.135895	1	259	0.0230858	9606	Homo sapiens	TPX2		R-HSA-6805103
R-HSA-168249	Innate Immune System	1	1291	0.0952486	0.329935	0.329935	1	649	0.0578483	9606	Homo sapiens	MPO		R-HSA-6798751
R-HSA-212436	Generic Transcription Pathway	1	1389	0.102479	0.351099	0.351099	1	649	0.0578483	9606	Homo sapiens	TPX2		R-HSA-6805103
R-HSA-73857	RNA Polymerase II Transcription	1	1528	0.112734	0.380252	0.380252	1	708	0.0631072	9606	Homo sapiens	TPX2		R-HSA-6805103
R-HSA-74160	Gene expression (Transcription)	1	1686	0.124391	0.412186	0.412186	1	819	0.0730012	9606	Homo sapiens	TPX2		R-HSA-6805103
R-HSA-168256	Immune System	1	2537	0.187177	0.563501	0.563501	1	1458	0.129958	9606	Homo sapiens	MPO		R-HSA-6798751
R-HSA-1430728	Metabolism	1	3458	0.255128	0.692158	0.692158	1	2045	0.18228	9606	Homo sapiens	TYMS		R-HSA-73605

## Sheet: CML-down-regulated SI
Supplementary Table 3b: Genes IL-2-inducible T cell kinase (ITK), FBJ murine osteosarcoma viral oncogene homolog (FOS), and src kinase associated phosphoprotein 1 (SKAP1) down-regulated 7.59-, 15.22- and 5.09-fold, respectively, among CML samples when subjected to Reactome Pathway database, showed down-regulation of the immune system and other enlisted pathways.
Pathway identifier	Pathway name	#Entities found	#Entities total	Entities ratio	Entities pValue	Entities FDR	#Reactions found	#Reactions total	Reactions ratio	Species identifier	Species name	Submitted entities found	Mapped entities	Found reaction identifiers
R-HSA-6785807	Interleukin-4 and 13 signaling	2	212	0.0156411	0.00143744	0.0212201	1	46	0.00410019	9606	Homo sapiens	FOS		R-HSA-6790036
R-HSA-2454202	Fc epsilon receptor (FCERI) signaling	2	234	0.0172643	0.00174743	0.0212201	7	63	0.00561547	9606	Homo sapiens	ITK;FOS		R-HSA-2730888;R-HSA-450292;R-HSA-2730858;R-HSA-450325;R-HSA-2730847;R-HSA-2730833;R-HSA-2730885
R-HSA-450341	Activation of the AP-1 family of transcription factors	1	12	0.000885347	0.00353669	0.0212201	2	5	0.000445673	9606	Homo sapiens	FOS		R-HSA-450292;R-HSA-450325
R-HSA-450282	MAPK targets/ Nuclear events mediated by MAP kinases	1	35	0.00258226	0.0102891	0.0260077	2	16	0.00142615	9606	Homo sapiens	FOS		R-HSA-450292;R-HSA-450325
R-HSA-449147	Signaling by Interleukins	2	642	0.0473661	0.0126262	0.0260077	3	481	0.0428737	9606	Homo sapiens	FOS		R-HSA-450292;R-HSA-450325;R-HSA-6790036
R-HSA-202433	Generation of second messenger molecules	1	58	0.00427918	0.0170072	0.0260077	2	17	0.00151529	9606	Homo sapiens	ITK		R-HSA-202375;R-HSA-202248
R-HSA-450294	MAP kinase activation in TLR cascade	1	69	0.00509075	0.020208	0.0260077	2	32	0.0028523	9606	Homo sapiens	FOS		R-HSA-450292;R-HSA-450325
R-HSA-448424	Interleukin-17 signaling	1	77	0.00568098	0.022531	0.0260077	2	35	0.00311971	9606	Homo sapiens	FOS		R-HSA-450292;R-HSA-450325
R-HSA-168256	Immune System	3	2537	0.187177	0.0225488	0.0260077	10	1458	0.129958	9606	Homo sapiens	ITK;FOS		R-HSA-2730888;R-HSA-450292;R-HSA-2730858;R-HSA-450325;R-HSA-6790036;R-HSA-202375;R-HSA-2730847;R-HSA-2730833;R-HSA-202248;R-HSA-2730885
R-HSA-2559582	Senescence-Associated Secretory Phenotype (SASP)	1	89	0.00656633	0.0260077	0.0260077	4	22	0.00196096	9606	Homo sapiens	FOS		R-HSA-4568740;R-HSA-4568737;R-HSA-3797196;R-HSA-3797202
R-HSA-6796648	TP53 Regulates Transcription of DNA Repair Genes	1	89	0.00656633	0.0260077	0.0260077	2	17	0.00151529	9606	Homo sapiens	FOS		R-HSA-6806412;R-HSA-6806394
R-HSA-1280215	Cytokine Signaling in Immune system	2	961	0.0709016	0.0273866	0.0273866	3	614	0.0547286	9606	Homo sapiens	FOS		R-HSA-450292;R-HSA-450325;R-HSA-6790036
R-HSA-975871	MyD88 cascade initiated on plasma membrane	1	95	0.007009	0.0277426	0.0277426	2	57	0.00508067	9606	Homo sapiens	FOS		R-HSA-450292;R-HSA-450325
R-HSA-168142	Toll Like Receptor 10 (TLR10) Cascade	1	95	0.007009	0.0277426	0.0277426	2	58	0.0051698	9606	Homo sapiens	FOS		R-HSA-450292;R-HSA-450325
R-HSA-168176	Toll Like Receptor 5 (TLR5) Cascade	1	95	0.007009	0.0277426	0.0277426	2	58	0.0051698	9606	Homo sapiens	FOS		R-HSA-450292;R-HSA-450325
R-HSA-975138	TRAF6 mediated induction of NFkB and MAP kinases upon TLR7/8 or 9 activation	1	104	0.00767301	0.0303406	0.0303406	2	47	0.00418932	9606	Homo sapiens	FOS		R-HSA-450292;R-HSA-450325
R-HSA-975155	MyD88 dependent cascade initiated on endosome	1	106	0.00782057	0.0309172	0.0309172	2	62	0.00552634	9606	Homo sapiens	FOS		R-HSA-450292;R-HSA-450325
R-HSA-168181	Toll Like Receptor 7/8 (TLR7/8) Cascade	1	106	0.00782057	0.0309172	0.0309172	2	63	0.00561547	9606	Homo sapiens	FOS		R-HSA-450292;R-HSA-450325
R-HSA-168164	Toll Like Receptor 3 (TLR3) Cascade	1	109	0.00804191	0.0317817	0.0317817	2	60	0.00534807	9606	Homo sapiens	FOS		R-HSA-450292;R-HSA-450325
R-HSA-937061	TRIF(TICAM1)-mediated TLR4 signaling	1	110	0.00811569	0.0320697	0.0320697	2	57	0.00508067	9606	Homo sapiens	FOS		R-HSA-450292;R-HSA-450325
R-HSA-166166	MyD88-independent TLR4 cascade	1	110	0.00811569	0.0320697	0.0320697	2	59	0.00525894	9606	Homo sapiens	FOS		R-HSA-450292;R-HSA-450325
R-HSA-168138	Toll Like Receptor 9 (TLR9) Cascade	1	110	0.00811569	0.0320697	0.0320697	2	66	0.00588288	9606	Homo sapiens	FOS		R-HSA-450292;R-HSA-450325
R-HSA-166058	MyD88:Mal cascade initiated on plasma membrane	1	111	0.00818946	0.0323576	0.0323576	2	63	0.00561547	9606	Homo sapiens	FOS		R-HSA-450292;R-HSA-450325
R-HSA-168188	Toll Like Receptor TLR6:TLR2 Cascade	1	111	0.00818946	0.0323576	0.0323576	2	65	0.00579374	9606	Homo sapiens	FOS		R-HSA-450292;R-HSA-450325
R-HSA-2559580	Oxidative Stress Induced Senescence	1	114	0.0084108	0.0332211	0.0332211	4	39	0.00347625	9606	Homo sapiens	FOS		R-HSA-450292;R-HSA-450325;R-HSA-3222546;R-HSA-3222533
R-HSA-168179	Toll Like Receptor TLR1:TLR2 Cascade	1	114	0.0084108	0.0332211	0.0332211	2	65	0.00579374	9606	Homo sapiens	FOS		R-HSA-450292;R-HSA-450325
R-HSA-181438	Toll Like Receptor 2 (TLR2) Cascade	1	114	0.0084108	0.0332211	0.0332211	2	67	0.00597201	9606	Homo sapiens	FOS		R-HSA-450292;R-HSA-450325
R-HSA-2871796	FCERI mediated MAPK activation	1	123	0.00907481	0.0358081	0.0358081	2	20	0.00178269	9606	Homo sapiens	FOS		R-HSA-450292;R-HSA-450325
R-HSA-2871809	FCERI mediated Ca+2 mobilization	1	129	0.00951749	0.0375299	0.0375299	5	11	0.00098048	9606	Homo sapiens	ITK		R-HSA-2730888;R-HSA-2730858;R-HSA-2730847;R-HSA-2730833;R-HSA-2730885
R-HSA-166016	Toll Like Receptor 4 (TLR4) Cascade	1	145	0.0106979	0.04211	0.04211	2	94	0.00837864	9606	Homo sapiens	FOS		R-HSA-450292;R-HSA-450325
R-HSA-202403	TCR signaling	1	146	0.0107717	0.0423957	0.0423957	2	52	0.00463499	9606	Homo sapiens	ITK		R-HSA-202375;R-HSA-202248
R-HSA-168249	Innate Immune System	2	1291	0.0952486	0.0477677	0.0477677	7	649	0.0578483	9606	Homo sapiens	ITK;FOS		R-HSA-2730888;R-HSA-450292;R-HSA-2730858;R-HSA-450325;R-HSA-2730847;R-HSA-2730833;R-HSA-2730885
R-HSA-168898	Toll-Like Receptors Cascades	1	185	0.0136491	0.0534888	0.0534888	2	180	0.0160442	9606	Homo sapiens	FOS		R-HSA-450292;R-HSA-450325
R-HSA-2559583	Cellular Senescence	1	198	0.0146082	0.057165	0.057165	8	89	0.00793297	9606	Homo sapiens	FOS		R-HSA-4568740;R-HSA-450292;R-HSA-450325;R-HSA-3222546;R-HSA-4568737;R-HSA-3222533;R-HSA-3797196;R-HSA-3797202
R-HSA-3700989	Transcriptional Regulation by TP53	1	486	0.0358566	0.135895	0.135895	2	259	0.0230858	9606	Homo sapiens	FOS		R-HSA-6806412;R-HSA-6806394
R-HSA-2262752	Cellular responses to stress	1	511	0.037701	0.142488	0.142488	8	184	0.0164007	9606	Homo sapiens	FOS		R-HSA-4568740;R-HSA-450292;R-HSA-450325;R-HSA-3222546;R-HSA-4568737;R-HSA-3222533;R-HSA-3797196;R-HSA-3797202
R-HSA-8953897	Cellular responses to external stimuli	1	598	0.0441198	0.16514	0.16514	8	254	0.0226402	9606	Homo sapiens	FOS		R-HSA-4568740;R-HSA-450292;R-HSA-450325;R-HSA-3222546;R-HSA-4568737;R-HSA-3222533;R-HSA-3797196;R-HSA-3797202
R-HSA-1280218	Adaptive Immune System	1	1002	0.0739265	0.264501	0.264501	2	253	0.022551	9606	Homo sapiens	ITK		R-HSA-202375;R-HSA-202248
R-HSA-212436	Generic Transcription Pathway	1	1389	0.102479	0.351099	0.351099	2	649	0.0578483	9606	Homo sapiens	FOS		R-HSA-6806412;R-HSA-6806394
R-HSA-73857	RNA Polymerase II Transcription	1	1528	0.112734	0.380252	0.380252	2	708	0.0631072	9606	Homo sapiens	FOS		R-HSA-6806412;R-HSA-6806394
R-HSA-74160	Gene expression (Transcription)	1	1686	0.124391	0.412186	0.412186	2	819	0.0730012	9606	Homo sapiens	FOS		R-HSA-6806412;R-HSA-6806394
