# Supplementary material for: Differential genomics and transcriptomics between tyrosine kinase inhibitor-sensitive and -resistant BCR-ABL-dependent chronic myeloid leukemia
Source: Oncotarget. 2018 Jul 13;9(54):30385–418. doi: 10.18632/oncotarget.25752 (PMC6084383; doi:10.18632/oncotarget.25752)
Supplement: Supplementary file 5 [file oncotarget-09-30385-s005.xls]

## Sheet: Sheet1
	Supplementary Table 4. Sample QC data for genotyping array
	Sample Filename	Pass/Fail	DQC	QC call_rate	call_rate	QC het_rate	het_rate	QC computed_gender	affymetrix-plate-barcode	affymetrix-plate-peg-wellposition	Average call rate for passing samples	Percent of passing samples	Family_ID	Individual_ID	Father_ID	Mother_ID	Sex	Affection Status	Sampe_ID	Sample_Type
	CML-1.CEL	Pass	0.958	99.543	99.024	22.582	15.387	male	5.50455e+21	A01	99.571	100	CML-1	CML-1	0	0	male	Case	CML-1	DNA
	CML-2.CEL	Pass	0.962	99.687	99.21	22.109	14.969	male	5.50455e+21	A02	99.571	100	CML-2	CML-2	0	0	male	Case	CML-2	DNA
	CML-6.CEL	Pass	0.951	99.594	99.121	22.017	14.941	male	5.50455e+21	A03	99.571	100	CML-6	CML-6	0	0	male	Case	CML-6	DNA
	CML-7.CEL	Pass	0.964	99.651	99.206	22.325	15.085	male	5.50455e+21	A04	99.571	100	CML-7	CML-7	0	0	male	Case	CML-7	DNA
	CML-8.CEL	Pass	0.937	99.537	97.92	20.079	13.629	male	5.50455e+21	A05	99.571	100	CML-8	CML-8	0	0	male	Case	CML-8	DNA
	CML-9.CEL	Pass	0.958	99.697	98.854	22.967	14.875	female	5.50455e+21	A06	99.571	100	CML-9	CML-9	0	0	female	Case	CML-9	DNA
	CML-10.CEL	Pass	0.923	99.419	98.506	22.304	15.087	male	5.50455e+21	A07	99.571	100	CML-10	CML-10	0	0	male	Case	CML-10	DNA
	CML-11.CEL	Pass	0.933	99.543	99.152	21.934	14.984	female	5.50455e+21	A08	99.571	100	CML-11	CML-11	0	0	female	Case	CML-11	DNA
	CML-13.CEL	Pass	0.954	99.712	99.414	22.289	14.989	male	5.50455e+21	A09	99.571	100	CML-13	CML-13	0	0	male	Case	CML-13	DNA
	CML-14.CEL	Pass	0.935	99.527	99.13	21.832	14.768	female	5.50455e+21	A10	99.571	100	CML-14	CML-14	0	0	female	Case	CML-14	DNA
	CML-16.CEL	Pass	0.943	99.702	99.403	21.796	14.866	male	5.50455e+21	A11	99.571	100	CML-16	CML-16	0	0	male	Case	CML-16	DNA
	CML-21.CEL	Pass	0.961	99.656	99.373	22.387	15.043	male	5.50455e+21	B01	99.571	100	CML-21	CML-21	0	0	male	Case	CML-21	DNA
	CML-22.CEL	Pass	0.952	99.517	99.069	22.916	15.577	male	5.50455e+21	B02	99.571	100	CML-22	CML-22	0	0	male	Case	CML-22	DNA
	CML-23.CEL	Pass	0.953	99.491	99.109	22.911	15.321	male	5.50455e+21	B03	99.571	100	CML-23	CML-23	0	0	male	Case	CML-23	DNA
	CML-24.CEL	Pass	0.957	99.558	98.73	21.97	14.863	female	5.50455e+21	B04	99.571	100	CML-24	CML-24	0	0	female	Case	CML-24	DNA
	CML-26.CEL	Pass	0.957	99.645	98.904	21.744	14.802	male	5.50455e+21	B05	99.571	100	CML-26	CML-26	0	0	male	Case	CML-26	DNA
	CML-29.CEL	Pass	0.917	99.018	98.627	22.495	15.321	female	5.50455e+21	B06	99.571	100	CML-29	CML-29	0	0	female	Case	CML-29	DNA
	CML-30.CEL	Pass	0.966	99.707	98.568	22.87	14.604	male	5.50455e+21	B07	99.571	100	CML-30	CML-30	0	0	male	Case	CML-30	DNA
	CML-32.CEL	Pass	0.959	99.687	98.805	22.248	14.778	female	5.50455e+21	B08	99.571	100	CML-32	CML-32	0	0	female	Case	CML-32	DNA
	CML-33.CEL	Pass	0.922	99.281	98.306	22.659	15.264	male	5.50455e+21	B09	99.571	100	CML-33	CML-33	0	0	male	Case	CML-33	DNA
	CML-34.CEL	Pass	0.923	99.173	98.772	22.443	15.326	male	5.50455e+21	B10	99.571	100	CML-34	CML-34	0	0	male	Case	CML-34	DNA
	CML-35.CEL	Pass	0.964	99.784	99.099	22.366	14.765	female	5.50455e+21	B11	99.571	100	CML-35	CML-35	0	0	female	Case	CML-35	DNA
	CML-36.CEL	Pass	0.97	99.789	99.524	21.379	14.242	male	5.50455e+21	B12	99.571	100	CML-36	CML-36	0	0	male	Case	CML-36	DNA
	CML-37.CEL	Pass	0.953	99.404	97.303	22.788	14.957	female	5.50455e+21	C01	99.571	100	CML-37	CML-37	0	0	female	Case	CML-37	DNA
	CML-38.CEL	Pass	0.954	99.481	99.034	23.132	15.814	male	5.50455e+21	C02	99.571	100	CML-38	CML-38	0	0	male	Case	CML-38	DNA
	CML-43.CEL	Pass	0.961	99.543	99.174	22.392	15.332	male	5.50455e+21	C03	99.571	100	CML-43	CML-43	0	0	male	Case	CML-43	DNA
	CML-47.CEL	Pass	0.946	99.599	98.977	22.577	15.281	male	5.50455e+21	C04	99.571	100	CML-47	CML-47	0	0	male	Case	CML-47	DNA
	CML-48.CEL	Pass	0.946	99.543	98.156	22.248	14.898	male	5.50455e+21	C05	99.571	100	CML-48	CML-48	0	0	male	Case	CML-48	DNA
	CML-49.CEL	Pass	0.958	99.532	98.593	22.119	14.634	male	5.50455e+21	C06	99.571	100	CML-49	CML-49	0	0	male	Case	CML-49	DNA
	CML-50.CEL	Pass	0.964	99.594	98.111	21.158	14.184	male	5.50455e+21	C07	99.571	100	CML-50	CML-50	0	0	male	Case	CML-50	DNA
	CML-51.CEL	Pass	0.964	99.712	98.464	22.284	14.738	male	5.50455e+21	C08	99.571	100	CML-51	CML-51	0	0	male	Case	CML-51	DNA
	CML-52.CEL	Pass	0.934	99.44	98.747	21.986	15.209	female	5.50455e+21	C09	99.571	100	CML-52	CML-52	0	0	female	Case	CML-52	DNA
	CML-53.CEL	Pass	0.943	99.687	98.774	21.544	14.506	female	5.50455e+21	C10	99.571	100	CML-53	CML-53	0	0	female	Case	CML-53	DNA
	CML-54.CEL	Pass	0.944	99.481	99.084	22.181	14.89	male	5.50455e+21	C11	99.571	100	CML-54	CML-54	0	0	male	Case	CML-54	DNA
	CML-55.CEL	Pass	0.979	99.671	99.289	22.202	14.875	male	5.50455e+21	C12	99.571	100	CML-55	CML-55	0	0	male	Case	CML-55	DNA
	CML-56.CEL	Pass	0.959	99.486	98.865	22.854	15.486	female	5.50455e+21	D01	99.571	100	CML-56	CML-56	0	0	female	Case	CML-56	DNA
	CML-57.CEL	Pass	0.96	99.692	99.25	22.099	14.95	female	5.50455e+21	D02	99.571	100	CML-57	CML-57	0	0	female	Case	CML-57	DNA
	CML-58.CEL	Pass	0.953	99.63	99.217	22.125	14.932	female	5.50455e+21	D03	99.571	100	CML-58	CML-58	0	0	female	Case	CML-58	DNA
	CML-59.CEL	Pass	0.957	99.609	99.02	22.058	14.81	male	5.50455e+21	D04	99.571	100	CML-59	CML-59	0	0	male	Case	CML-59	DNA
	CML-60.CEL	Pass	0.96	99.666	99.033	22.89	14.912	female	5.50455e+21	D05	99.571	100	CML-60	CML-60	0	0	female	Case	CML-60	DNA
	CML-61.CEL	Pass	0.959	99.584	98.537	22.099	15.035	female	5.50455e+21	D06	99.571	100	CML-61	CML-61	0	0	female	Case	CML-61	DNA
	CML-62.CEL	Pass	0.948	99.568	98.164	21.76	14.652	male	5.50455e+21	D07	99.571	100	CML-62	CML-62	0	0	male	Case	CML-62	DNA
	CML-63.CEL	Pass	0.909	99.085	97.774	22.623	15.44	male	5.50455e+21	D08	99.571	100	CML-63	CML-63	0	0	male	Case	CML-63	DNA
	CML-65.CEL	Pass	0.962	99.733	99.222	22.166	14.86	male	5.50455e+21	D09	99.571	100	CML-65	CML-65	0	0	male	Case	CML-65	DNA
	CML-66.CEL	Pass	0.955	99.702	99.374	22.633	14.979	female	5.50455e+21	D10	99.571	100	CML-66	CML-66	0	0	female	Case	CML-66	DNA
	CML-67.CEL	Pass	0.927	99.471	99.106	22.14	15.047	male	5.50455e+21	D11	99.571	100	CML-67	CML-67	0	0	male	Case	CML-67	DNA
	CML-68.CEL	Pass	0.953	99.517	99.178	20.999	14.368	female	5.50455e+21	D12	99.571	100	CML-68	CML-68	0	0	female	Case	CML-68	DNA
	CML-69.CEL	Pass	0.953	99.645	99.164	21.035	14.469	female	5.50455e+21	E01	99.571	100	CML-69	CML-69	0	0	female	Case	CML-69	DNA
	CML-70.CEL	Pass	0.963	99.579	99.111	21.955	15.307	male	5.50455e+21	E02	99.571	100	CML-70	CML-70	0	0	male	Case	CML-70	DNA
	CML-71.CEL	Pass	0.963	99.594	99.113	22.705	15.478	male	5.50455e+21	E03	99.571	100	CML-71	CML-71	0	0	male	Case	CML-71	DNA
	CML-72.CEL	Pass	0.946	99.435	98.704	22.397	15.324	male	5.50455e+21	E04	99.571	100	CML-72	CML-72	0	0	male	Case	CML-72	DNA
	CML-73.CEL	Pass	0.936	99.352	98.662	22.335	15.131	male	5.50455e+21	E05	99.571	100	CML-73	CML-73	0	0	male	Case	CML-73	DNA
	CML-75.CEL	Pass	0.957	99.692	99.272	21.246	14.363	male	5.50455e+21	E06	99.571	100	CML-75	CML-75	0	0	male	Case	CML-75	DNA
	CML-77.CEL	Pass	0.955	99.558	98.826	22.351	15.069	male	5.50455e+21	E07	99.571	100	CML-77	CML-77	0	0	male	Case	CML-77	DNA
	CML-78.CEL	Pass	0.962	99.635	98.646	21.22	14.377	female	5.50455e+21	E08	99.571	100	CML-78	CML-78	0	0	female	Case	CML-78	DNA
	CML-79.CEL	Pass	0.952	99.481	98.969	21.369	14.537	male	5.50455e+21	E09	99.571	100	CML-79	CML-79	0	0	male	Case	CML-79	DNA
	CML-80.CEL	Pass	0.934	99.45	99.082	22.387	15.264	male	5.50455e+21	E10	99.571	100	CML-80	CML-80	0	0	male	Case	CML-80	DNA
	CML-81.CEL	Pass	0.941	99.604	99.225	22.402	15.058	female	5.50455e+21	E11	99.571	100	CML-81	CML-81	0	0	female	Case	CML-81	DNA
	CML-82.CEL	Pass	0.962	99.717	99.488	21.616	14.675	male	5.50455e+21	E12	99.571	100	CML-82	CML-82	0	0	male	Case	CML-82	DNA
	CML-83.CEL	Pass	0.957	99.733	99.298	21.559	14.624	male	5.50455e+21	F01	99.571	100	CML-83	CML-83	0	0	male	Case	CML-83	DNA
	CML-84.CEL	Pass	0.945	99.501	99.085	22.176	15.661	male	5.50455e+21	F02	99.571	100	CML-84	CML-84	0	0	male	Case	CML-84	DNA
	CML-85.CEL	Pass	0.966	99.635	99.228	22.099	15.051	male	5.50455e+21	F03	99.571	100	CML-85	CML-85	0	0	male	Case	CML-85	DNA
	CML-86.CEL	Pass	0.949	99.645	99.162	22.515	14.877	male	5.50455e+21	F04	99.571	100	CML-86	CML-86	0	0	male	Case	CML-86	DNA
	CML-87.CEL	Pass	0.949	99.604	98.894	22.063	15.01	female	5.50455e+21	F05	99.571	100	CML-87	CML-87	0	0	female	Case	CML-87	DNA
	CML-88.CEL	Pass	0.958	99.604	99.215	22.233	14.855	male	5.50455e+21	F06	99.571	100	CML-88	CML-88	0	0	male	Case	CML-88	DNA
	CMLCON-1.CEL	Pass	0.968	99.753	98.98	21.852	14.77	female	5.50455e+21	F07	99.571	100	CML CON-1	CML CON-1	0	0	female	Control	CML CON-1	DNA
	CMLCON-2.CEL	Pass	0.914	98.977	97.801	22.32	15.233	male	5.50455e+21	F08	99.571	100	CML CON-2	CML CON-2	0	0	male	Control	CML CON-2	DNA
	CMLCON-3.CEL	Pass	0.963	99.692	98.935	22.541	14.785	female	5.50455e+21	F09	99.571	100	CML CON-3	CML CON-3	0	0	female	Control	CML CON-3	DNA
	CMLCON-4.CEL	Pass	0.941	99.573	99.163	22.695	15.118	male	5.50455e+21	F10	99.571	100	CML CON-4	CML CON-4	0	0	male	Control	CML CON-4	DNA
	CMLCON-5.CEL	Pass	0.933	99.501	99.182	22.885	15.432	male	5.50455e+21	F11	99.571	100	CML CON-5	CML CON-5	0	0	male	Control	CML CON-5	DNA
	CMLCON-6.CEL	Pass	0.973	99.758	99.401	22.114	14.646	male	5.50455e+21	F12	99.571	100	CML CON-6	CML CON-6	0	0	male	Control	CML CON-6	DNA
	CMLCON-7.CEL	Pass	0.955	99.507	99.063	22.942	15.894	female	5.50455e+21	G01	99.571	100	CML CON-7	CML CON-7	0	0	female	Control	CML CON-7	DNA
	CMLCON-8.CEL	Pass	0.958	99.687	99.098	22.464	15.031	male	5.50455e+21	G02	99.571	100	CML CON-8	CML CON-8	0	0	male	Control	CML CON-8	DNA
	CMLCON-9.CEL	Pass	0.96	99.62	99.005	21.919	15.165	male	5.50455e+21	G03	99.571	100	CML CON-9	CML CON-9	0	0	male	Control	CML CON-9	DNA
	CMLCON-10.CEL	Pass	0.958	99.615	98.932	22.032	14.925	female	5.50455e+21	G04	99.571	100	CML CON-10	CML CON-10	0	0	female	Control	CML CON-10	DNA
	CMLCON-11.CEL	Pass	0.96	99.717	99.193	22.171	14.827	male	5.50455e+21	G05	99.571	100	CML CON-11	CML CON-11	0	0	male	Control	CML CON-11	DNA
	CMLCON-12.CEL	Pass	0.946	99.615	99.085	22.227	15.087	male	5.50455e+21	G06	99.571	100	CML CON-12	CML CON-12	0	0	male	Control	CML CON-12	DNA
	CMLCON-13.CEL	Pass	0.944	99.635	99.137	21.713	14.631	female	5.50455e+21	G07	99.571	100	CML CON-13	CML CON-13	0	0	female	Control	CML CON-13	DNA
	CMLCON-14.CEL	Pass	0.959	99.697	98.846	21.996	14.643	male	5.50455e+21	G08	99.571	100	CML CON-14	CML CON-14	0	0	male	Control	CML CON-14	DNA
	CMLCON-15.CEL	Pass	0.919	99.286	98.945	22.726	15.277	male	5.50455e+21	G09	99.571	100	CML CON-15	CML CON-15	0	0	male	Control	CML CON-15	DNA
	CMLCON-16.CEL	Pass	0.947	99.728	99.106	21.796	14.49	male	5.50455e+21	G10	99.571	100	CML CON-16	CML CON-16	0	0	male	Control	CML CON-16	DNA
	CMLCON-17.CEL	Pass	0.956	99.656	99.459	21.76	14.648	male	5.50455e+21	G11	99.571	100	CML CON-17	CML CON-17	0	0	male	Control	CML CON-17	DNA
	CMLCON-18.CEL	Pass	0.965	99.671	99.296	22.227	15.087	male	5.50455e+21	G12	99.571	100	CML CON-18	CML CON-18	0	0	male	Control	CML CON-18	DNA
	CMLCON-19.CEL	Pass	0.959	99.399	98.849	23.44	16.059	male	5.50455e+21	H01	99.571	100	CML CON-19	CML CON-19	0	0	male	Control	CML CON-19	DNA
	CMLCON-20.CEL	Pass	0.958	99.687	99.219	22.238	15.097	male	5.50455e+21	H02	99.571	100	CML CON-20	CML CON-20	0	0	male	Control	CML CON-20	DNA
	CMLCON-21.CEL	Pass	0.962	99.604	99.164	22.659	15.098	male	5.50455e+21	H03	99.571	100	CML CON-21	CML CON-21	0	0	male	Control	CML CON-21	DNA
	CMLCON-22.CEL	Pass	0.973	99.599	98.768	22.788	15.032	male	5.50455e+21	H04	99.571	100	CML CON-22	CML CON-22	0	0	male	Control	CML CON-22	DNA
	CMLCON-23.CEL	Pass	0.96	99.568	99.118	23.045	15.637	male	5.50455e+21	H05	99.571	100	CML CON-23	CML CON-23	0	0	male	Control	CML CON-23	DNA
	CMLCON-24.CEL	Pass	0.965	99.805	99.434	21.734	14.674	male	5.50455e+21	H06	99.571	100	CML CON-24	CML CON-24	0	0	male	Control	CML CON-24	DNA
	CMLCON-25.CEL	Pass	0.93	99.281	98.878	22.674	15.825	female	5.50455e+21	H07	99.571	100	CML CON-25	CML CON-25	0	0	female	Control	CML CON-25	DNA
	CMLCON-26.CEL	Pass	0.944	99.589	99.246	22.042	15.065	male	5.50455e+21	H08	99.571	100	CML CON-26	CML CON-26	0	0	male	Control	CML CON-26	DNA
	CMLCON-27.CEL	Pass	0.939	99.445	99.074	21.775	14.812	male	5.50455e+21	H09	99.571	100	CML CON-27	CML CON-27	0	0	male	Control	CML CON-27	DNA
	CMLCON-28.CEL	Pass	0.949	99.553	99.196	22.587	15.106	male	5.50455e+21	H10	99.571	100	CML CON-28	CML CON-28	0	0	male	Control	CML CON-28	DNA
	CMLCON-29.CEL	Pass	0.971	99.702	99.428	21.796	14.672	male	5.50455e+21	H11	99.571	100	CML CON-29	CML CON-29	0	0	male	Control	CML CON-29	DNA
	CMLCON-30.CEL	Pass	0.962	99.609	98.193	22.669	14.83	male	5.50455e+21	H12	99.571	100	CML CON-30	CML CON-30	0	0	male	Control	CML CON-30	DNA
